# Supplementary material for: Ericoid mycorrhizal growth response is influenced by host plant phylogeny
Source: Mycorrhiza. 2025 Aug 13;35(4):51. doi: 10.1007/s00572-025-01223-6 (PMC12350526; doi:10.1007/s00572-025-01223-6)
Supplement: Supplementary file 2 — Supplementary file2 (XLSX 184KB) [file 572_2025_1223_MOESM2_ESM.xlsx]

## Sheet: #1
	Title: Ericoid mycorrhizal growth response is influenced by host plant phylogeny
	Authors: Alice S. Neves, Laura G. van Galen, Martin Vohník, Martina Peter, Elena Martino, Thomas W. Crowther, Camille S. Delavaux

## Sheet: Table S1
Table S1. Colonization assessment to check inoculation success with the presence of hyphal coils. The root colonization was fitted into a binomial generalized linear mixed model (a) and the colonization of all plant-fungi combinations were compared using estimated marginal means (b). The colonization of each plant-fungi combination within a plant species were compared with each other using the fu…
A
	Estimate	Std. Error	z value	Pr(>|z|)
(Intercept)	-3.82553	0.382063	-10.0128	1.33874e-23
fungal_spH_gryndleri	0.680049	0.475612	1.42984	0.152763
fungal_spH_hepaticicola_1	2.01628	0.399579	5.046	4.51159e-07
fungal_spH_hepaticicola_2	2.18126	0.401342	5.43492	5.48202e-08
fungal_spH_variabilis	-1.1649	0.630612	-1.84725	0.0647106
fungal_spK_argillacea	-0.821263	0.631165	-1.30119	0.193195
fungal_spO_maius	1.63977	0.417726	3.92546	8.65633e-05
fungal_spSerendipitaceae_sp	3.78892	0.390679	9.6983	3.0656e-22
fungal_spSterile	-0.972626	0.538524	-1.8061	0.0709032
plant_spG_shallon	0.24898	0.458498	0.543035	0.587105
plant_spK_latifolia	-0.148529	0.591381	-0.251156	0.801693
plant_spP_japonica	-0.970257	0.694304	-1.39745	0.162278
plant_spR_arboreum	-1.91104	1.07201	-1.78268	0.0746385
plant_spR_ferrugineum	1.75162	0.403146	4.34487	1.39358e-05
plant_spV_angustifolium	-2.0494	1.07181	-1.91209	0.0558645
plant_spV_myrtillus	-0.749188	0.560676	-1.33622	0.181476
plant_spV_vitis-idaea	-0.16715	0.591322	-0.282671	0.777429
fungal_spH_gryndleri:plant_spG_shallon	0.203716	0.582225	0.349892	0.72642
fungal_spH_hepaticicola_1:plant_spG_shallon	-0.245672	0.507127	-0.48444	0.628074
fungal_spH_hepaticicola_2:plant_spG_shallon	0.00899436	0.49263	0.0182578	0.985433
fungal_spH_variabilis:plant_spG_shallon	0.133777	0.84523	0.158273	0.874242
fungal_spK_argillacea:plant_spG_shallon	2.57215	0.708983	3.62794	0.000285688
fungal_spO_maius:plant_spG_shallon	0.541701	0.503411	1.07606	0.281901
fungal_spSerendipitaceae_sp:plant_spG_shallon	0.382336	0.47854	0.798964	0.424311
fungal_spSterile:plant_spG_shallon	1.18418	0.650559	1.82025	0.0687209
fungal_spH_gryndleri:plant_spK_latifolia	1.61558	0.676919	2.38666	0.0170021
fungal_spH_hepaticicola_1:plant_spK_latifolia	1.61126	0.616982	2.61152	0.00901417
fungal_spH_hepaticicola_2:plant_spK_latifolia	1.25022	0.61793	2.02324	0.0430482
fungal_spH_variabilis:plant_spK_latifolia	1.52804	0.864956	1.76661	0.0772941
fungal_spK_argillacea:plant_spK_latifolia	1.92246	0.817412	2.35189	0.0186785
fungal_spO_maius:plant_spK_latifolia	1.82158	0.627166	2.90446	0.00367888
fungal_spSerendipitaceae_sp:plant_spK_latifolia	0.752517	0.608798	1.23607	0.216432
fungal_spSterile:plant_spK_latifolia	1.50394	0.766539	1.96198	0.0497645
fungal_spH_gryndleri:plant_spP_japonica	2.091	0.763712	2.73795	0.00618237
fungal_spH_hepaticicola_1:plant_spP_japonica	1.58511	0.718631	2.20573	0.0274029
fungal_spH_hepaticicola_2:plant_spP_japonica	1.50341	0.713934	2.10582	0.0352204
fungal_spH_variabilis:plant_spP_japonica	1.85922	0.937539	1.98309	0.0473576
fungal_spK_argillacea:plant_spP_japonica	3.78114	0.870983	4.34123	1.41688e-05
fungal_spO_maius:plant_spP_japonica	2.32472	0.732915	3.17189	0.00151453
fungal_spSerendipitaceae_sp:plant_spP_japonica	1.27937	0.706631	1.81053	0.0702144
fungal_spSterile:plant_spP_japonica	1.87252	0.853303	2.19443	0.0282042
fungal_spH_gryndleri:plant_spR_arboreum	3.18793	1.11959	2.84741	0.00440763
fungal_spH_hepaticicola_1:plant_spR_arboreum	3.13129	1.08627	2.88262	0.00394389
fungal_spH_hepaticicola_2:plant_spR_arboreum	2.119	1.08636	1.95056	0.0511095
fungal_spH_variabilis:plant_spR_arboreum	-15.2942	3494.63	-0.0043765	0.996508
fungal_spK_argillacea:plant_spR_arboreum	3.06741	1.26795	2.41919	0.015555
fungal_spO_maius:plant_spR_arboreum	2.72376	1.0928	2.49246	0.0126862
fungal_spSerendipitaceae_sp:plant_spR_arboreum	2.72556	1.08031	2.52293	0.011638
fungal_spSterile:plant_spR_arboreum	0.62926	1.5151	0.415326	0.677903
fungal_spH_gryndleri:plant_spR_ferrugineum	0.211552	0.523325	0.404246	0.686032
fungal_spH_hepaticicola_1:plant_spR_ferrugineum	-1.2071	0.437798	-2.75721	0.00582971
fungal_spH_hepaticicola_2:plant_spR_ferrugineum	-0.469273	0.43633	-1.0755	0.282151
fungal_spH_variabilis:plant_spR_ferrugineum	-1.10499	0.785381	-1.40695	0.159442
fungal_spK_argillacea:plant_spR_ferrugineum	0.256119	0.710077	0.360691	0.71833
fungal_spO_maius:plant_spR_ferrugineum	0.0132233	0.454456	0.0290971	0.976787
fungal_spSerendipitaceae_sp:plant_spR_ferrugineum	-1.20819	0.430358	-2.80741	0.00499423
fungal_spSterile:plant_spR_ferrugineum	-2.5332	1.1447	-2.21298	0.0268993
fungal_spH_gryndleri:plant_spV_angustifolium	2.54745	1.12272	2.26899	0.0232687
fungal_spH_hepaticicola_1:plant_spV_angustifolium	2.05934	1.09039	1.88863	0.0589417
fungal_spH_hepaticicola_2:plant_spV_angustifolium	2.36196	1.08613	2.17466	0.0296559
fungal_spH_variabilis:plant_spV_angustifolium	2.91673	1.23592	2.35997	0.0182766
fungal_spK_argillacea:plant_spV_angustifolium	3.05861	1.2193	2.50849	0.012125
fungal_spO_maius:plant_spV_angustifolium	3.54201	1.08912	3.25219	0.0011452
fungal_spSerendipitaceae_sp:plant_spV_angustifolium	2.55031	1.07873	2.36418	0.01807
fungal_spSterile:plant_spV_angustifolium	3.62701	1.15592	3.13778	0.00170232
fungal_spH_gryndleri:plant_spV_myrtillus	2.39059	0.644721	3.70795	0.000208947
fungal_spH_hepaticicola_1:plant_spV_myrtillus	1.7963	0.579748	3.09842	0.00194558
fungal_spH_hepaticicola_2:plant_spV_myrtillus	2.04991	0.583162	3.51517	0.000439479
fungal_spH_variabilis:plant_spV_myrtillus	1.23427	0.832129	1.48326	0.138004
fungal_spK_argillacea:plant_spV_myrtillus	2.37069	0.797909	2.97113	0.0029671
fungal_spO_maius:plant_spV_myrtillus	1.63478	0.596016	2.74286	0.00609075
fungal_spSerendipitaceae_sp:plant_spV_myrtillus	0.761106	0.572005	1.33059	0.183323
fungal_spSterile:plant_spV_myrtillus	1.50429	0.732575	2.05343	0.0400304
fungal_spH_gryndleri:plant_spV_vitis-idaea	0.701919	0.673225	1.04262	0.297124
fungal_spH_hepaticicola_1:plant_spV_vitis-idaea	1.60653	0.612517	2.62283	0.00872022
fungal_spH_hepaticicola_2:plant_spV_vitis-idaea	1.10395	0.615727	1.79292	0.0729855
fungal_spH_variabilis:plant_spV_vitis-idaea	1.76755	0.829158	2.13174	0.033028
fungal_spK_argillacea:plant_spV_vitis-idaea	2.39635	0.797556	3.00462	0.00265911
fungal_spO_maius:plant_spV_vitis-idaea	2.26514	0.629096	3.60062	0.00031746
fungal_spSerendipitaceae_sp:plant_spV_vitis-idaea	0.5576	0.603612	0.923772	0.355605
fungal_spSterile:plant_spV_vitis-idaea	1.56607	0.744638	2.10313	0.0354546
B
fungal_sp	plant_sp	prob	SE	df	n	asymp.LCL	asymp.UCL	null	z.ratio	p.value
H_bicolor	C_vulgaris	0.0213415	0.00797979	Inf	3	0.0102077	0.0440787	0.972222	-19.3185	3.7548e-83
H_gryndleri	C_vulgaris	0.0412698	0.0112075	Inf	2	0.0241117	0.0697649	0.972222	-23.6564	1.01508e-123
H_hepaticicola_1	C_vulgaris	0.140728	0.0141494	Inf	3	0.11521	0.170807	0.972222	-45.8471	0
H_hepaticicola_2	C_vulgaris	0.161885	0.0166742	Inf	3	0.1318	0.197278	0.972222	-42.3094	0
H_variabilis	C_vulgaris	0.00675679	0.00336695	Inf	3	0.00253826	0.0178609	0.972222	-17.0338	4.61424e-65
K_argillacea	C_vulgaris	0.00950119	0.00472797	Inf	3	0.00357054	0.0250351	0.972222	-16.3262	6.4297e-60
O_maius	C_vulgaris	0.101036	0.0153397	Inf	3	0.0746906	0.135316	0.972222	-33.9938	2.75236e-253
Serendipitaceae_sp	C_vulgaris	0.490849	0.020392	Inf	3	0.451024	0.53079	0.972222	-44.0216	0
Sterile	C_vulgaris	0.00817753	0.00307816	Inf	3	0.00390339	0.0170517	0.972222	-22.0107	2.27527e-107
H_bicolor	G_shallon	0.027211	0.00670954	Inf	3	0.0167355	0.0439503	0.972222	-28.1368	3.47493e-174
H_gryndleri	G_shallon	0.0634006	0.0130815	Inf	3	0.0421055	0.0944044	0.972222	-28.3621	5.93649e-177
H_hepaticicola_1	G_shallon	0.141129	0.0221078	Inf	2	0.103084	0.190238	0.972222	-29.3946	6.43906e-190
H_hepaticicola_2	G_shallon	0.2	0.0210819	Inf	3	0.161848	0.244522	0.972222	-37.5044	7.79754e-308
H_variabilis	G_shallon	0.00987652	0.00491382	Inf	3	0.00371177	0.0260128	0.972222	-16.2452	2.4157e-59
K_argillacea	G_shallon	0.138756	0.023912	Inf	3	0.0981596	0.192557	0.972222	-26.8922	2.71218e-159
O_maius	G_shallon	0.198598	0.0192837	Inf	3	0.163481	0.239102	0.972222	-40.858	0
Serendipitaceae_sp	G_shallon	0.644445	0.0252287	Inf	3	0.59361	0.692218	0.972222	-26.8895	2.911e-159
Sterile	G_shallon	0.0334076	0.00848049	Inf	3	0.0202384	0.0546677	0.972222	-26.3509	5.01577e-153
H_bicolor	K_latifolia	0.0184502	0.00817471	Inf	3	0.0077002	0.0435493	0.972222	-16.6802	1.82501e-62
H_gryndleri	K_latifolia	0.157303	0.0222817	Inf	2	0.118378	0.206037	0.972222	-31.1369	7.62496e-213
H_hepaticicola_1	K_latifolia	0.414226	0.0318629	Inf	3	0.353452	0.477727	0.972222	-29.7136	5.12073e-194
H_hepaticicola_2	K_latifolia	0.367589	0.0303124	Inf	3	0.310423	0.428737	0.972222	-31.4271	8.61707e-217
H_variabilis	K_latifolia	0.0263158	0.00981468	Inf	3	0.0125965	0.0541576	0.972222	-18.709	4.18039e-78
K_argillacea	K_latifolia	0.0535116	0.0130151	Inf	3	0.0330376	0.0855511	0.972222	-25.0154	4.15851e-138
O_maius	K_latifolia	0.374558	0.0287713	Inf	3	0.320075	0.432417	0.972222	-33.1233	1.37308e-240
Serendipitaceae_sp	K_latifolia	0.638158	0.0275605	Inf	3	0.582598	0.690255	0.972222	-25.0344	2.58468e-138
Sterile	K_latifolia	0.0309859	0.00919672	Inf	3	0.017241	0.0550744	0.972222	-22.8476	1.54258e-115
H_bicolor	P_japonica	0.00819676	0.00471296	Inf	3	0.00264606	0.0250983	0.972222	-14.4052	4.79768e-47
H_gryndleri	P_japonica	0.116631	0.0149172	Inf	3	0.0904206	0.149192	0.972222	-38.5397	0
H_hepaticicola_1	P_japonica	0.232472	0.0256595	Inf	3	0.185993	0.286479	0.972222	-33.0284	3.17262e-239
H_hepaticicola_2	P_japonica	0.247664	0.0208649	Inf	3	0.209062	0.290773	0.972222	-41.6722	0
H_variabilis	P_japonica	0.0162791	0.00610262	Inf	3	0.00778019	0.0337461	0.972222	-20.0924	8.59193e-90
K_argillacea	P_japonica	0.137536	0.0184359	Inf	3	0.10522	0.177805	0.972222	-34.6881	1.18889e-263
O_maius	P_japonica	0.303371	0.034457	Inf	2	0.240333	0.374786	0.972222	-26.9048	1.92829e-159
Serendipitaceae_sp	P_japonica	0.567708	0.0252805	Inf	3	0.517645	0.616426	0.972222	-31.8689	7.21392e-223
Sterile	P_japonica	0.0199203	0.0062363	Inf	3	0.0107509	0.0366208	0.972222	-23.327	2.35797e-120
H_bicolor	R_arboreum	0.00321544	0.00321026	Inf	3	0.000452762	0.0224568	0.972222	-9.27698	1.74357e-20
H_gryndleri	R_arboreum	0.133705	0.0179622	Inf	3	0.102244	0.172981	0.972222	-34.9759	5.23705e-268
H_hepaticicola_1	R_arboreum	0.356863	0.0300008	Inf	3	0.30044	0.417557	0.972222	-31.7051	1.32039e-220
H_hepaticicola_2	R_arboreum	0.192118	0.0195522	Inf	3	0.156671	0.233365	0.972222	-39.6246	0
H_variabilis	R_arboreum	2.29367e-10	8.01551e-07	Inf	3	2.22045e-16	1	0.972222	-0.00736876	0.994121
K_argillacea	R_arboreum	0.0295859	0.013034	Inf	3	0.0123679	0.069097	0.972222	-15.52	2.53884e-54
O_maius	R_arboreum	0.202128	0.0207103	Inf	3	0.164552	0.245761	0.972222	-38.3777	0
Serendipitaceae_sp	R_arboreum	0.68523	0.0228528	Inf	3	0.638821	0.728213	0.972222	-26.214	1.8381e-151
Sterile	R_arboreum	0.0022831	0.00228049	Inf	3	0.000321515	0.0160206	0.972222	-9.62426	6.31585e-22
H_bicolor	R_ferrugineum	0.111658	0.0127622	Inf	3	0.0889852	0.139226	0.972222	-43.7518	0
H_gryndleri	R_ferrugineum	0.234637	0.0316742	Inf	3	0.178286	0.302247	0.972222	-26.861	6.27414e-159
H_hepaticicola_1	R_ferrugineum	0.220159	0.0213403	Inf	3	0.181183	0.264809	0.972222	-38.779	0
H_hepaticicola_2	R_ferrugineum	0.410494	0.0273291	Inf	3	0.35818	0.464914	0.972222	-34.686	1.28265e-263
H_variabilis	R_ferrugineum	0.0128205	0.00569664	Inf	3	0.00534625	0.0304245	0.972222	-17.5495	6.0043e-69
K_argillacea	R_ferrugineum	0.0666667	0.0185924	Inf	2	0.0382464	0.113709	0.972222	-20.7304	1.84076e-95
O_maius	R_ferrugineum	0.396296	0.0297673	Inf	3	0.339666	0.45585	0.972222	-31.958	4.18183e-224
Serendipitaceae_sp	R_ferrugineum	0.62406	0.0296983	Inf	3	0.56432	0.68025	0.972222	-24.0826	3.80064e-128
Sterile	R_ferrugineum	0.00375938	0.00375232	Inf	3	0.000529315	0.0261841	0.972222	-9.11787	7.66124e-20
H_bicolor	V_angustifolium	0.00280113	0.0027972	Inf	3	0.000394445	0.0196041	0.972222	-9.41708	4.63812e-21
H_gryndleri	V_angustifolium	0.0661478	0.0109626	Inf	4	0.0476405	0.0911565	0.972222	-34.9514	1.23394e-267
H_hepaticicola_1	V_angustifolium	0.141936	0.019821	Inf	3	0.107332	0.185378	0.972222	-32.9017	2.08079e-237
H_hepaticicola_2	V_angustifolium	0.208878	0.0207715	Inf	3	0.171069	0.252497	0.972222	-38.8789	0
H_variabilis	V_angustifolium	0.0159363	0.00558924	Inf	3	0.00798928	0.0315369	0.972222	-21.5442	6.00459e-103
K_argillacea	V_angustifolium	0.0256411	0.00730642	Inf	3	0.0146181	0.0446	0.972222	-24.5956	1.40945e-133
O_maius	V_angustifolium	0.333333	0.0209358	Inf	3	0.293634	0.375546	0.972222	-45.0955	0
Serendipitaceae_sp	V_angustifolium	0.614035	0.0214937	Inf	3	0.571152	0.655219	0.972222	-34.0827	1.33108e-254
Sterile	V_angustifolium	0.0384	0.0076864	Inf	3	0.0258684	0.0566495	0.972222	-32.5514	2.0021e-232
H_bicolor	V_myrtillus	0.010204	0.00414448	Inf	3	0.00459133	0.0225228	0.972222	-19.8126	2.31836e-87
H_gryndleri	V_myrtillus	0.181818	0.0215948	Inf	3	0.143245	0.228014	0.972222	-34.853	3.83523e-266
H_hepaticicola_1	V_myrtillus	0.318182	0.0194748	Inf	3	0.281287	0.357508	0.972222	-48.0951	0
H_hepaticicola_2	V_myrtillus	0.414949	0.0250137	Inf	3	0.366911	0.46466	0.972222	-37.84	0
H_variabilis	V_myrtillus	0.010929	0.0038428	Inf	3	0.00547476	0.0216984	0.972222	-22.6742	8.0561e-114
K_argillacea	V_myrtillus	0.0462963	0.0116737	Inf	3	0.0280998	0.0753624	0.972222	-24.8897	9.6094e-137
O_maius	V_myrtillus	0.214137	0.0187045	Inf	3	0.179754	0.253068	0.972222	-43.6845	0
Serendipitaceae_sp	V_myrtillus	0.493827	0.0196404	Inf	3	0.455445	0.532282	0.972222	-45.563	0
Sterile	V_myrtillus	0.0172414	0.0047405	Inf	3	0.010037	0.0294633	0.972222	-27.1592	1.96895e-162
H_bicolor	V_vitis-idaea	0.018116	0.00802799	Inf	3	0.00756035	0.0427741	0.972222	-16.7243	8.71268e-63
H_gryndleri	V_vitis-idaea	0.0684523	0.00974119	Inf	3	0.0516555	0.0901914	0.972222	-40.3635	0
H_hepaticicola_1	V_vitis-idaea	0.408572	0.0262755	Inf	3	0.358244	0.460892	0.972222	-36.098	2.43638e-285
H_hepaticicola_2	V_vitis-idaea	0.330159	0.0264967	Inf	3	0.280437	0.383991	0.972222	-35.5794	2.91365e-277
H_variabilis	V_vitis-idaea	0.0326087	0.00925856	Inf	3	0.0186099	0.0565309	0.972222	-23.6639	8.48214e-124
K_argillacea	V_vitis-idaea	0.0818413	0.013863	Inf	3	0.0584599	0.113448	0.972222	-32.3759	6.00054e-230
O_maius	V_vitis-idaea	0.47807	0.0330814	Inf	3	0.413957	0.542914	0.972222	-27.4785	3.1718e-166
Serendipitaceae_sp	V_vitis-idaea	0.587549	0.0217133	Inf	3	0.544439	0.629356	0.972222	-35.7309	1.30899e-279
Sterile	V_vitis-idaea	0.0323194	0.00771089	Inf	3	0.0201841	0.0513682	0.972222	-28.2073	4.75831e-175
C
fungi1	plant1	fungi2	plant2	odds.ratio	SE	df	null	z.ratio	p.value	p_value_stars
H_bicolor	C_vulgaris	Sterile	C_vulgaris	2.64488	1.42433	Inf	1	1.8061	1	ns
H_gryndleri	C_vulgaris	Sterile	C_vulgaris	5.22093	2.47248	Inf	1	3.48981	0.42279	ns
H_hepaticicola_1	C_vulgaris	Sterile	C_vulgaris	19.8638	7.8889	Inf	1	7.5259	1.69905e-10	****
H_hepaticicola_2	C_vulgaris	Sterile	C_vulgaris	23.427	9.34553	Inf	1	7.90602	9.71978e-12	****
H_variabilis	C_vulgaris	Sterile	C_vulgaris	0.825082	0.519038	Inf	1	-0.305644	1	ns
K_argillacea	C_vulgaris	Sterile	C_vulgaris	1.16342	0.732523	Inf	1	0.2404	1	ns
O_maius	C_vulgaris	Sterile	C_vulgaris	13.6316	5.6626	Inf	1	6.28884	1.02162e-06	****
Serendipitaceae_sp	C_vulgaris	Sterile	C_vulgaris	116.926	45.39	Inf	1	12.2659	0	****
H_bicolor	G_shallon	Sterile	G_shallon	0.809326	0.295397	Inf	1	-0.579612	1	ns
H_gryndleri	G_shallon	Sterile	G_shallon	1.95856	0.671368	Inf	1	1.96102	0.999997	ns
H_hepaticicola_1	G_shallon	Sterile	G_shallon	4.7543	1.52017	Inf	1	4.87591	0.00290861	**
H_hepaticicola_2	G_shallon	Sterile	G_shallon	7.23335	2.12532	Inf	1	6.73434	5.30691e-08	****
H_variabilis	G_shallon	Sterile	G_shallon	0.288611	0.163636	Inf	1	-2.19175	0.999862	ns
K_argillacea	G_shallon	Sterile	G_shallon	4.66148	1.53906	Inf	1	4.66231	0.00780666	**
O_maius	G_shallon	Sterile	G_shallon	7.17006	2.07376	Inf	1	6.81101	3.12583e-08	****
Serendipitaceae_sp	G_shallon	Sterile	G_shallon	52.4417	14.9338	Inf	1	13.9049	0	****
H_bicolor	K_latifolia	Sterile	K_latifolia	0.587834	0.320666	Inf	1	-0.973982	1	ns
H_gryndleri	K_latifolia	Sterile	K_latifolia	5.83758	2.03956	Inf	1	5.04977	0.00124317	**
H_hepaticicola_1	K_latifolia	Sterile	K_latifolia	22.1142	7.36971	Inf	1	9.29081	8.45213e-13	****
H_hepaticicola_2	K_latifolia	Sterile	K_latifolia	18.1773	6.05111	Inf	1	8.71198	6.72018e-13	****
H_variabilis	K_latifolia	Sterile	K_latifolia	0.845207	0.414526	Inf	1	-0.342901	1	ns
K_argillacea	K_latifolia	Sterile	K_latifolia	1.76806	0.706893	Inf	1	1.42538	1	ns
O_maius	K_latifolia	Sterile	K_latifolia	18.7283	6.18032	Inf	1	8.87891	5.79869e-13	****
Serendipitaceae_sp	K_latifolia	Sterile	K_latifolia	55.1537	18.1305	Inf	1	12.1989	0	****
H_bicolor	P_japonica	Sterile	P_japonica	0.406613	0.26914	Inf	1	-1.35955	1	ns
H_gryndleri	P_japonica	Sterile	P_japonica	6.49584	2.27814	Inf	1	5.33539	0.000282832	***
H_hepaticicola_1	P_japonica	Sterile	P_japonica	14.9019	5.22021	Inf	1	7.71184	4.0588e-11	****
H_hepaticicola_2	P_japonica	Sterile	P_japonica	16.1963	5.48219	Inf	1	8.2272	1.54332e-12	****
H_variabilis	P_japonica	Sterile	P_japonica	0.814184	0.40485	Inf	1	-0.413415	1	ns
K_argillacea	P_japonica	Sterile	P_japonica	7.84583	2.78707	Inf	1	5.79902	2.0805e-05	****
O_maius	P_japonica	Sterile	P_japonica	21.4258	7.68394	Inf	1	8.54529	7.8626e-13	****
Serendipitaceae_sp	P_japonica	Sterile	P_japonica	64.612	21.6854	Inf	1	12.4198	0	****
H_bicolor	R_arboreum	Sterile	R_arboreum	1.40968	1.99634	Inf	1	0.242462	1	ns
H_gryndleri	R_arboreum	Sterile	R_arboreum	67.4473	68.3298	Inf	1	4.15695	0.0608605	ns
H_hepaticicola_1	R_arboreum	Sterile	R_arboreum	242.482	244.821	Inf	1	5.43849	0.000161734	***
H_hepaticicola_2	R_arboreum	Sterile	R_arboreum	103.921	104.86	Inf	1	4.60203	0.0101919	*
H_variabilis	R_arboreum	Sterile	R_arboreum	1.00234e-07	0.000350279	Inf	1	-0.00461158	1	ns
K_argillacea	R_arboreum	Sterile	R_arboreum	13.3233	14.6458	Inf	1	2.35567	0.998784	ns
O_maius	R_arboreum	Sterile	R_arboreum	110.707	111.742	Inf	1	4.6633	0.00777217	**
Serendipitaceae_sp	R_arboreum	Sterile	R_arboreum	951.318	957.727	Inf	1	6.81196	3.10532e-08	****
H_bicolor	R_ferrugineum	Sterile	R_ferrugineum	33.3088	33.6457	Inf	1	3.47071	0.439802	ns
H_gryndleri	R_ferrugineum	Sterile	R_ferrugineum	81.2412	82.6462	Inf	1	4.32267	0.0325459	*
H_hepaticicola_1	R_ferrugineum	Sterile	R_ferrugineum	74.8133	75.5291	Inf	1	4.2741	0.0392994	*
H_hepaticicola_2	R_ferrugineum	Sterile	R_ferrugineum	184.53	186.049	Inf	1	5.17521	0.000657027	***
H_variabilis	R_ferrugineum	Sterile	R_ferrugineum	3.44158	3.78006	Inf	1	1.12526	1	ns
K_argillacea	R_ferrugineum	Sterile	R_ferrugineum	18.9287	19.7899	Inf	1	2.81271	0.939508	ns
O_maius	R_ferrugineum	Sterile	R_ferrugineum	173.958	175.625	Inf	1	5.10984	0.000918309	***
Serendipitaceae_sp	R_ferrugineum	Sterile	R_ferrugineum	439.901	444.236	Inf	1	6.02717	5.27582e-06	****
H_bicolor	V_angustifolium	Sterile	V_angustifolium	0.070342	0.0719463	Inf	1	-2.5952	0.986797	ns
H_gryndleri	V_angustifolium	Sterile	V_angustifolium	1.77378	0.485205	Inf	1	2.09515	0.99997	ns
H_hepaticicola_1	V_angustifolium	Sterile	V_angustifolium	4.14223	1.0945	Inf	1	5.37879	0.000223881	***
H_hepaticicola_2	V_angustifolium	Sterile	V_angustifolium	6.61167	1.60775	Inf	1	7.76761	2.63286e-11	****
H_variabilis	V_angustifolium	Sterile	V_angustifolium	0.405533	0.16738	Inf	1	-2.18673	0.999872	ns
K_argillacea	V_angustifolium	Sterile	V_angustifolium	0.658992	0.236556	Inf	1	-1.16179	1	ns
O_maius	V_angustifolium	Sterile	V_angustifolium	12.5208	2.86084	Inf	1	11.0614	4.13669e-13	****
Serendipitaceae_sp	V_angustifolium	Sterile	V_angustifolium	39.839	9.04579	Inf	1	16.2286	0	****
H_bicolor	V_myrtillus	Sterile	V_myrtillus	0.587624	0.291841	Inf	1	-1.07052	1	ns
H_gryndleri	V_myrtillus	Sterile	V_myrtillus	12.6666	3.9924	Inf	1	8.05535	3.59412e-12	****
H_hepaticicola_1	V_myrtillus	Sterile	V_myrtillus	26.5999	7.81562	Inf	1	11.1663	2.33813e-13	****
H_hepaticicola_2	V_myrtillus	Sterile	V_myrtillus	40.4272	12.0531	Inf	1	12.4085	0	****
H_variabilis	V_myrtillus	Sterile	V_myrtillus	0.629833	0.284928	Inf	1	-1.02192	1	ns
K_argillacea	V_myrtillus	Sterile	V_myrtillus	2.76698	1.06511	Inf	1	2.64397	0.980527	ns
O_maius	V_myrtillus	Sterile	V_myrtillus	15.5317	4.6757	Inf	1	9.11128	1.02118e-12	****
Serendipitaceae_sp	V_myrtillus	Sterile	V_myrtillus	55.6096	16.1599	Inf	1	13.828	0	****
H_bicolor	V_vitis-idaea	Sterile	V_vitis-idaea	0.552422	0.284096	Inf	1	-1.15394	1	ns
H_gryndleri	V_vitis-idaea	Sterile	V_vitis-idaea	2.20015	0.638137	Inf	1	2.71865	0.966582	ns
H_hepaticicola_1	V_vitis-idaea	Sterile	V_vitis-idaea	20.684	5.57365	Inf	1	11.2421	1.43885e-13	****
H_hepaticicola_2	V_vitis-idaea	Sterile	V_vitis-idaea	14.7577	4.04542	Inf	1	9.8196	8.22342e-13	****
H_variabilis	V_vitis-idaea	Sterile	V_vitis-idaea	1.00925	0.386862	Inf	1	0.0240269	1	ns
K_argillacea	V_vitis-idaea	Sterile	V_vitis-idaea	2.66885	0.821831	Inf	1	3.18784	0.700921	ns
O_maius	V_vitis-idaea	Sterile	V_vitis-idaea	27.4251	7.67736	Inf	1	11.8292	0	****
Serendipitaceae_sp	V_vitis-idaea	Sterile	V_vitis-idaea	42.6521	11.1889	Inf	1	14.3068	0	****

## Sheet: Table S2
Table S2. Mycorrhizal growth response (MGR) of total biomass. The total biomass MGR of each plant-fungi combination was fitted into a linear mixed-effect model (a) and the responses of all plant-fungi combinations were compared using estimated marginal means (b). The total biomass MGR of each plant-fungi combination within a plant species were compared with each other using the function “pairs” (…
A
	Estimate	Std. Error	df	t value	Pr(>|t|)
(Intercept)	-0.583897	0.295468	475	-1.97618	0.0487125
fungal_spH_gryndleri	0.710778	0.38177	475	1.8618	0.0632493
fungal_spH_hepaticicola_1	1.15562	0.381726	475	3.02735	0.00260116
fungal_spH_hepaticicola_2	-0.695341	0.400965	475	-1.73417	0.0835368
fungal_spH_variabilis	1.35556	0.381792	475	3.55053	0.000422759
fungal_spK_argillacea	-1.81207	0.381719	475	-4.74712	2.73529e-06
fungal_spO_maius	-1.48134	0.381877	475	-3.8791	0.000119636
fungal_spSerendipitaceae_sp	0.447051	0.382324	475	1.1693	0.24287
plant_spG_shallon	0.0348902	0.439159	475	0.0794477	0.93671
plant_spK_latifolia	1.12623	0.485519	475	2.31965	0.0207829
plant_spP_japonica	0.292479	0.416787	475	0.701746	0.483181
plant_spR_arboreum	0.78827	0.390437	475	2.01894	0.0440548
plant_spR_ferrugineum	2.61491	0.414721	475	6.30522	6.58602e-10
plant_spV_angustifolium	-0.00908192	0.390646	475	-0.0232484	0.981462
plant_spV_myrtillus	-0.432158	0.386501	475	-1.11813	0.264076
plant_spV_vitis-idaea	0.143021	0.417389	475	0.342657	0.732008
Height.t0	0.516915	0.0697938	475	7.40631	5.97053e-13
fungal_spH_gryndleri:plant_spG_shallon	-1.11115	0.587997	475	-1.88972	0.0594037
fungal_spH_hepaticicola_1:plant_spG_shallon	-0.852527	0.576124	475	-1.47976	0.139599
fungal_spH_hepaticicola_2:plant_spG_shallon	0.580615	0.605031	475	0.959645	0.337722
fungal_spH_variabilis:plant_spG_shallon	-0.849217	0.576244	475	-1.47371	0.141222
fungal_spK_argillacea:plant_spG_shallon	1.03356	0.588564	475	1.75607	0.0797215
fungal_spO_maius:plant_spG_shallon	1.57716	0.575963	475	2.7383	0.00640778
fungal_spSerendipitaceae_sp:plant_spG_shallon	0.0601757	0.590446	475	0.101916	0.918867
fungal_spH_gryndleri:plant_spK_latifolia	-1.57578	0.771888	475	-2.04146	0.041757
fungal_spH_hepaticicola_1:plant_spK_latifolia	-0.25133	0.64475	475	-0.38981	0.696852
fungal_spH_hepaticicola_2:plant_spK_latifolia	1.09671	0.656557	475	1.6704	0.0954981
fungal_spH_variabilis:plant_spK_latifolia	-0.800496	0.629338	475	-1.27197	0.204007
fungal_spK_argillacea:plant_spK_latifolia	1.0444	0.644817	475	1.61969	0.105963
fungal_spO_maius:plant_spK_latifolia	1.2757	0.644817	475	1.97839	0.0484621
fungal_spSerendipitaceae_sp:plant_spK_latifolia	0.825077	0.66837	475	1.23446	0.217642
fungal_spH_gryndleri:plant_spP_japonica	-0.969046	0.563161	475	-1.72073	0.0859514
fungal_spH_hepaticicola_1:plant_spP_japonica	-0.803512	0.563142	475	-1.42684	0.154284
fungal_spH_hepaticicola_2:plant_spP_japonica	-0.146064	0.576655	475	-0.253296	0.800149
fungal_spH_variabilis:plant_spP_japonica	-1.2906	0.563516	475	-2.29026	0.0224438
fungal_spK_argillacea:plant_spP_japonica	1.04086	0.592912	475	1.75551	0.0798162
fungal_spO_maius:plant_spP_japonica	1.07386	0.563743	475	1.90487	0.0574005
fungal_spSerendipitaceae_sp:plant_spP_japonica	-0.0132323	0.563447	475	-0.0234845	0.981274
fungal_spH_gryndleri:plant_spR_arboreum	0.254375	0.522187	475	0.487134	0.626388
fungal_spH_hepaticicola_1:plant_spR_arboreum	-1.06039	0.536405	475	-1.97684	0.0486371
fungal_spH_hepaticicola_2:plant_spR_arboreum	0.635783	0.559869	475	1.13559	0.2567
fungal_spH_variabilis:plant_spR_arboreum	-0.0166496	0.522164	475	-0.0318858	0.974577
fungal_spK_argillacea:plant_spR_arboreum	1.07787	0.529163	475	2.03694	0.0422102
fungal_spO_maius:plant_spR_arboreum	1.52651	0.528532	475	2.88822	0.00405125
fungal_spSerendipitaceae_sp:plant_spR_arboreum	0.691415	0.528629	475	1.30794	0.191527
fungal_spH_gryndleri:plant_spR_ferrugineum	-2.65398	0.553683	475	-4.79332	2.19763e-06
fungal_spH_hepaticicola_1:plant_spR_ferrugineum	-1.65997	0.55384	475	-2.99719	0.00286747
fungal_spH_hepaticicola_2:plant_spR_ferrugineum	-0.737485	0.566973	475	-1.30074	0.193978
fungal_spH_variabilis:plant_spR_ferrugineum	-2.09869	0.575757	475	-3.6451	0.000296788
fungal_spK_argillacea:plant_spR_ferrugineum	-1.18636	0.729391	475	-1.6265	0.104505
fungal_spO_maius:plant_spR_ferrugineum	0.144233	0.545971	475	0.264178	0.791758
fungal_spSerendipitaceae_sp:plant_spR_ferrugineum	-0.977946	0.545979	475	-1.79118	0.0739014
fungal_spH_gryndleri:plant_spV_angustifolium	-0.234373	0.521925	475	-0.449054	0.653597
fungal_spH_hepaticicola_1:plant_spV_angustifolium	-0.299455	0.528432	475	-0.566686	0.571195
fungal_spH_hepaticicola_2:plant_spV_angustifolium	1.24772	0.542365	475	2.30051	0.0218516
fungal_spH_variabilis:plant_spV_angustifolium	-0.617454	0.522153	475	-1.18252	0.237593
fungal_spK_argillacea:plant_spV_angustifolium	0.873393	0.536163	475	1.62897	0.103982
fungal_spO_maius:plant_spV_angustifolium	2.38719	0.536656	475	4.44828	1.07923e-05
fungal_spSerendipitaceae_sp:plant_spV_angustifolium	1.23686	0.536878	475	2.3038	0.0216647
fungal_spH_gryndleri:plant_spV_myrtillus	-0.354317	0.523023	475	-0.67744	0.498457
fungal_spH_hepaticicola_1:plant_spV_myrtillus	-1.29043	0.517327	475	-2.49441	0.0129553
fungal_spH_hepaticicola_2:plant_spV_myrtillus	0.21664	0.536178	475	0.404046	0.686361
fungal_spH_variabilis:plant_spV_myrtillus	-0.638576	0.515463	475	-1.23884	0.216017
fungal_spK_argillacea:plant_spV_myrtillus	1.25187	0.515493	475	2.42849	0.0155319
fungal_spO_maius:plant_spV_myrtillus	1.63442	0.515669	475	3.16951	0.00162552
fungal_spSerendipitaceae_sp:plant_spV_myrtillus	0.703329	0.522972	475	1.34487	0.17931
fungal_spH_gryndleri:plant_spV_vitis-idaea	-0.702282	0.570309	475	-1.23141	0.21878
fungal_spH_hepaticicola_1:plant_spV_vitis-idaea	-0.86337	0.563263	475	-1.5328	0.125991
fungal_spH_hepaticicola_2:plant_spV_vitis-idaea	0.954609	0.576558	475	1.6557	0.0984427
fungal_spH_variabilis:plant_spV_vitis-idaea	-0.44067	0.563757	475	-0.781667	0.4348
fungal_spK_argillacea:plant_spV_vitis-idaea	0.977972	0.566712	475	1.72569	0.0850527
fungal_spO_maius:plant_spV_vitis-idaea	1.46411	0.564764	475	2.59242	0.00982398
fungal_spSerendipitaceae_sp:plant_spV_vitis-idaea	0.456555	0.563711	475	0.80991	0.418398
B
fungal_sp	plant_sp	response	SE	df	n	lower.CL	upper.CL	null	t.ratio	p.value
H_bicolor	C_vulgaris	0.0128681	0.274398	474.985	7	-0.39654	0.74299	34.0808	-12.3154	1.93561e-30
H_gryndleri	C_vulgaris	0.978067	0.469902	473.946	10	0.24699	2.16746	34.0808	-11.7692	3.14097e-28
H_hepaticicola_1	C_vulgaris	2.04098	0.729837	473.759	10	0.904347	3.88611	34.0808	-10.0185	1.47968e-21
H_hepaticicola_2	C_vulgaris	-0.454174	0.127942	473.679	8	-0.648372	-0.12071	34.0808	-15.7048	4.79253e-45
H_variabilis	C_vulgaris	2.69617	0.889475	473.929	10	1.31026	4.94362	34.0808	-9.22726	9.21408e-19
K_argillacea	C_vulgaris	-0.766956	0.0375571	473.651	10	-0.825437	-0.671988	34.0808	-22.0392	1.308e-74
O_maius	C_vulgaris	-0.707289	0.0521125	472.419	10	-0.788493	-0.575625	34.0808	-20.7648	1.57247e-68
Serendipitaceae_sp	C_vulgaris	0.538254	0.357377	473.652	10	-0.0189952	1.44047	34.0808	-12.963	4.19553e-33
H_bicolor	G_shallon	0.0459611	0.310058	474.983	6	-0.4058	0.895266	34.0808	-11.1774	6.54518e-26
H_gryndleri	G_shallon	-0.272465	0.206513	474.999	6	-0.573871	0.29203	34.0808	-12.4987	3.43675e-31
H_hepaticicola_1	G_shallon	0.387658	0.385589	474.996	7	-0.187317	1.41436	34.0808	-11.1428	8.90932e-26
H_hepaticicola_2	G_shallon	-0.058649	0.272529	474.997	6	-0.457326	0.684175	34.0808	-11.7005	5.79672e-28
H_variabilis	G_shallon	0.682196	0.472831	475	7	-0.0227398	1.94148	34.0808	-10.4465	3.91546e-23
K_argillacea	G_shallon	-0.476089	0.145158	474.68	6	-0.686411	-0.0757219	34.0808	-13.3371	1.09331e-34
O_maius	G_shallon	0.143017	0.315324	475	7	-0.326429	0.984259	34.0808	-11.7732	2.97833e-28
Serendipitaceae_sp	G_shallon	0.683605	0.508686	474.996	6	-0.0600983	2.07114	34.0808	-9.7159	1.7884e-20
H_bicolor	K_latifolia	1.95526	1.12055	474.859	4	0.417052	5.2642	34.0808	-6.41173	3.47787e-10
H_gryndleri	K_latifolia	0.291112	0.668323	474.948	2	-0.510242	2.66282	34.0808	-6.09285	2.29445e-09
H_hepaticicola_1	K_latifolia	6.1812	2.47673	474.851	5	2.65857	13.1722	34.0808	-4.57317	6.13701e-06
H_hepaticicola_2	K_latifolia	3.37488	1.50251	474.999	5	1.23989	7.62104	34.0808	-5.99623	4.00203e-09
H_variabilis	K_latifolia	4.08827	1.60242	474.897	6	1.75094	8.47163	34.0808	-6.07618	2.52711e-09
K_argillacea	K_latifolia	0.414844	0.466665	474.785	5	-0.248311	1.73353	34.0808	-9.33954	3.75418e-19
O_maius	K_latifolia	1.42098	0.815878	474.909	5	0.260391	3.7235	34.0808	-7.75903	5.28082e-14
Serendipitaceae_sp	K_latifolia	9.33808	4.0082	474.982	4	3.84031	21.1864	34.0808	-3.14091	0.00178934
H_bicolor	P_japonica	0.329524	0.366459	474.999	7	-0.217695	1.30362	34.0808	-11.3579	1.29801e-26
H_gryndleri	P_japonica	0.0453058	0.282591	474.996	7	-0.376854	0.79609	34.0808	-12.2578	3.32375e-30
H_hepaticicola_1	P_japonica	0.856553	0.52136	474.999	7	0.0781173	2.2426	34.0808	-10.1536	4.71425e-22
H_hepaticicola_2	P_japonica	-0.380855	0.157715	474.995	7	-0.616468	0.0381495	34.0808	-14.2491	1.30371e-38
H_variabilis	P_japonica	0.41334	0.39037	474.995	7	-0.169851	1.45042	34.0808	-11.1562	7.90722e-26
K_argillacea	P_japonica	-0.341704	0.201147	475	5	-0.627916	0.225762	34.0808	-11.7834	2.71236e-28
O_maius	P_japonica	-0.0883849	0.243363	474.994	7	-0.451964	0.55813	34.0808	-12.7701	2.59931e-32
Serendipitaceae_sp	P_japonica	1.00774	0.565885	474.999	7	0.162878	2.51227	34.0808	-9.87294	4.90946e-21
H_bicolor	R_arboreum	1.13093	0.531981	472.78	9	0.312036	2.49449	34.0808	-10.9348	5.77166e-25
H_gryndleri	R_arboreum	4.46275	1.32012	473.706	10	2.40446	7.79571	34.0808	-7.63308	1.27306e-13
H_hepaticicola_1	R_arboreum	1.33577	0.61815	474.393	8	0.396648	2.94515	34.0808	-10.0033	1.67065e-21
H_hepaticicola_2	R_arboreum	1.0124	0.570207	473.661	7	0.162233	2.53093	34.0808	-9.81361	8.10207e-21
H_variabilis	R_arboreum	6.90178	1.91706	473.553	10	3.91231	11.741	34.0808	-6.11356	2.03888e-09
K_argillacea	R_arboreum	0.0646562	0.254628	473.286	9	-0.32754	0.71684	34.0808	-13.8001	1.19661e-36
O_maius	R_arboreum	1.22567	0.555304	471.114	9	0.370413	2.64814	34.0808	-10.7851	2.18445e-24
Serendipitaceae_sp	R_arboreum	5.48121	1.65966	473.666	9	2.92603	9.73434	34.0808	-6.55207	1.48287e-10
H_bicolor	R_ferrugineum	11.8181	3.79679	474.451	7	6.17163	21.9608	34.0808	-3.39103	0.000754487
H_gryndleri	R_ferrugineum	0.905368	0.507591	474.676	8	0.137018	2.23267	34.0808	-10.6183	8.94503e-24
H_hepaticicola_1	R_ferrugineum	6.77286	2.1234	474.522	8	3.55244	12.3126	34.0808	-5.48869	6.60429e-08
H_hepaticicola_2	R_ferrugineum	2.12036	0.849258	472.643	8	0.836193	4.34399	34.0808	-8.74591	3.90664e-17
H_variabilis	R_ferrugineum	5.13898	1.93202	474.698	6	2.31816	10.4177	34.0808	-5.49975	6.22526e-08
K_argillacea	R_ferrugineum	-0.284023	0.349343	475	2	-0.703644	0.952577	34.0808	-7.2893	1.31e-12
O_maius	R_ferrugineum	2.42569	0.876269	474.642	9	1.07984	4.67765	34.0808	-8.9624	7.30701e-18
Serendipitaceae_sp	R_ferrugineum	6.57133	1.95535	472.871	9	3.5656	11.5915	34.0808	-5.90596	6.70506e-09
H_bicolor	V_angustifolium	0.00444171	0.239147	473.346	9	-0.363872	0.617047	34.0808	-14.0381	1.12571e-37
H_gryndleri	V_angustifolium	0.568101	0.366654	473.873	10	-0.00293267	1.49502	34.0808	-12.8116	1.787e-32
H_hepaticicola_1	V_angustifolium	1.25512	0.564717	474.027	9	0.386022	2.70294	34.0808	-10.6984	4.49443e-24
H_hepaticicola_2	V_angustifolium	0.685496	0.415483	474.443	9	0.0456057	1.7498	34.0808	-11.9049	8.93843e-29
H_variabilis	V_angustifolium	1.01301	0.475615	473.948	10	0.272029	2.21492	34.0808	-11.7678	3.17933e-28
K_argillacea	V_angustifolium	-0.557904	0.0995216	472.432	8	-0.708921	-0.298418	34.0808	-16.602	4.28615e-49
O_maius	V_angustifolium	1.36589	0.629708	474.521	8	0.410448	3.0079	34.0808	-9.90273	3.85153e-21
Serendipitaceae_sp	V_angustifolium	4.05595	1.36961	473.189	8	1.97733	7.62625	34.0808	-7.08665	5.01708e-12
H_bicolor	V_myrtillus	-0.314179	0.149518	473.226	10	-0.546913	0.064058	34.0808	-16.4194	2.81658e-48
H_gryndleri	V_myrtillus	-0.0550802	0.223338	474.551	9	-0.399187	0.516744	34.0808	-14.3208	6.43204e-39
H_hepaticicola_1	V_myrtillus	-0.390478	0.129705	473.525	10	-0.592702	-0.0629898	34.0808	-17.0899	2.34634e-51
H_hepaticicola_2	V_myrtillus	-0.544326	0.0975205	472.822	9	-0.694352	-0.294185	34.0808	-17.4376	6.04611e-53
H_variabilis	V_myrtillus	0.32001	0.307446	474.114	10	-0.158131	1.09855	34.0808	-13.4657	3.15069e-35
K_argillacea	V_myrtillus	-0.573663	0.085214	473.282	10	-0.706364	-0.358211	34.0808	-18.7246	5.98626e-59
O_maius	V_myrtillus	-0.214102	0.173945	473.426	10	-0.484964	0.225727	34.0808	-15.8278	1.34988e-45
Serendipitaceae_sp	V_myrtillus	0.992241	0.495555	473.155	9	0.229259	2.26212	34.0808	-11.2146	4.80928e-26
H_bicolor	V_vitis-idaea	0.156174	0.315964	475	7	-0.315496	0.996372	34.0808	-11.853	1.43024e-28
H_gryndleri	V_vitis-idaea	0.165349	0.338411	474.998	7	-0.331747	1.0831	34.0808	-11.134	9.63558e-26
H_hepaticicola_1	V_vitis-idaea	0.521189	0.422389	474.998	7	-0.109673	1.64369	34.0808	-10.8796	9.13447e-25
H_hepaticicola_2	V_vitis-idaea	0.474456	0.408685	474.998	7	-0.135937	1.56054	34.0808	-10.992	3.39197e-25
H_variabilis	V_vitis-idaea	1.76544	0.801267	475	7	0.574234	3.90681	34.0808	-8.60336	1.13711e-16
K_argillacea	V_vitis-idaea	-0.452185	0.142889	475	7	-0.663203	-0.0672075	34.0808	-14.1081	5.34784e-38
O_maius	V_vitis-idaea	0.137802	0.32023	475	7	-0.336374	0.997777	34.0808	-11.5521	2.24183e-27
Serendipitaceae_sp	V_vitis-idaea	1.73531	0.799657	475	7	0.549422	3.87879	34.0808	-8.56139	1.55962e-16
C
estimate	SE	df	t.ratio	p.value	p_value_stars	fungi1	plant1	fungi2	plant2
-0.710778	0.38193	469.402	-1.86102	0.999997	ns	H. bicolor	C. vulgaris	H. gryndleri	C. vulgaris
-1.15562	0.381898	469.486	-3.026	0.776075	ns	H. bicolor	C. vulgaris	H. hepaticicola_PK 135-3	C. vulgaris
0.695341	0.401495	471.879	1.73188	1	ns	H. bicolor	C. vulgaris	H. hepaticicola_UAMH7357/ICMP18553	C. vulgaris
-1.35556	0.381972	469.589	-3.54886	0.332139	ns	H. bicolor	C. vulgaris	H. variabilis	C. vulgaris
1.81207	0.381889	469.471	4.745	0.00549075	**	H. bicolor	C. vulgaris	K. argillacea	C. vulgaris
1.48134	0.382192	470.627	3.8759	0.140016	ns	H. bicolor	C. vulgaris	O. maius	C. vulgaris
-0.447051	0.382684	471.068	-1.1682	1	ns	H. bicolor	C. vulgaris	Serendipitaceae_sp	C. vulgaris
-0.444843	0.346679	469.364	-1.28315	1	ns	H. gryndleri	C. vulgaris	H. hepaticicola_PK 135-3	C. vulgaris
1.40612	0.368129	471.334	3.81964	0.165104	ns	H. gryndleri	C. vulgaris	H. hepaticicola_UAMH7357/ICMP18553	C. vulgaris
-0.644786	0.346852	469.499	-1.85897	0.999997	ns	H. gryndleri	C. vulgaris	H. variabilis	C. vulgaris
2.52284	0.346641	469.334	7.27797	3.67702e-09	****	H. gryndleri	C. vulgaris	K. argillacea	C. vulgaris
2.19212	0.347004	469.526	6.31726	1.54652e-06	****	H. gryndleri	C. vulgaris	O. maius	C. vulgaris
0.263727	0.347671	469.436	0.758554	1	ns	H. gryndleri	C. vulgaris	Serendipitaceae_sp	C. vulgaris
1.85096	0.367854	471.121	5.03178	0.0014933	**	H. hepaticicola_PK 135-3	C. vulgaris	H. hepaticicola_UAMH7357/ICMP18553	C. vulgaris
-0.199944	0.346605	469.443	-0.576863	1	ns	H. hepaticicola_PK 135-3	C. vulgaris	H. variabilis	C. vulgaris
2.96769	0.346575	469.397	8.56289	2.2168e-11	****	H. hepaticicola_PK 135-3	C. vulgaris	K. argillacea	C. vulgaris
2.63696	0.346668	469.48	7.60658	4.17591e-10	****	H. hepaticicola_PK 135-3	C. vulgaris	O. maius	C. vulgaris
0.70857	0.347072	469.475	2.04156	0.999924	ns	H. hepaticicola_PK 135-3	C. vulgaris	Serendipitaceae_sp	C. vulgaris
-2.05091	0.36761	469.683	-5.57903	9.70184e-05	****	H. hepaticicola_UAMH7357/ICMP18553	C. vulgaris	H. variabilis	C. vulgaris
1.11673	0.367884	471.182	3.03553	0.768889	ns	H. hepaticicola_UAMH7357/ICMP18553	C. vulgaris	K. argillacea	C. vulgaris
0.785998	0.367762	470.664	2.13725	0.999706	ns	H. hepaticicola_UAMH7357/ICMP18553	C. vulgaris	O. maius	C. vulgaris
-1.14239	0.367986	470.631	-3.10445	0.714051	ns	H. hepaticicola_UAMH7357/ICMP18553	C. vulgaris	Serendipitaceae_sp	C. vulgaris
3.16763	0.346633	469.485	9.13829	2.16199e-11	****	H. variabilis	C. vulgaris	K. argillacea	C. vulgaris
2.8369	0.346571	469.391	8.18564	2.85366e-11	****	H. variabilis	C. vulgaris	O. maius	C. vulgaris
0.908513	0.346817	469.305	2.61957	0.968788	ns	H. variabilis	C. vulgaris	Serendipitaceae_sp	C. vulgaris
-0.330728	0.34671	469.538	-0.953902	1	ns	K. argillacea	C. vulgaris	O. maius	C. vulgaris
-2.25912	0.347163	469.571	-6.50737	4.94324e-07	****	K. argillacea	C. vulgaris	Serendipitaceae_sp	C. vulgaris
-1.92839	0.34669	469.326	-5.5623	0.000105994	***	O. maius	C. vulgaris	Serendipitaceae_sp	C. vulgaris
0.400373	0.447684	470.184	0.894319	1	ns	H. bicolor	G. shallon	H. gryndleri	G. shallon
-0.303093	0.431507	468.94	-0.702406	1	ns	H. bicolor	G. shallon	H. hepaticicola_PK 135-3	G. shallon
0.114726	0.452108	469.296	0.253757	1	ns	H. bicolor	G. shallon	H. hepaticicola_UAMH7357/ICMP18553	G. shallon
-0.506347	0.43144	469.026	-1.17362	1	ns	H. bicolor	G. shallon	H. variabilis	G. shallon
0.778508	0.448504	470.842	1.73579	1	ns	H. bicolor	G. shallon	K. argillacea	G. shallon
-0.0958209	0.431132	469.057	-0.222254	1	ns	H. bicolor	G. shallon	O. maius	G. shallon
-0.507227	0.448707	470.054	-1.13042	1	ns	H. bicolor	G. shallon	Serendipitaceae_sp	G. shallon
-0.703466	0.431398	470.912	-1.63066	1	ns	H. gryndleri	G. shallon	H. hepaticicola_PK 135-3	G. shallon
-0.285647	0.450462	469.596	-0.634121	1	ns	H. gryndleri	G. shallon	H. hepaticicola_UAMH7357/ICMP18553	G. shallon
-0.90672	0.431091	469.086	-2.10331	0.999814	ns	H. gryndleri	G. shallon	H. variabilis	G. shallon
0.378136	0.449488	471.033	0.841259	1	ns	H. gryndleri	G. shallon	K. argillacea	G. shallon
-0.496193	0.431107	469.107	-1.15098	1	ns	H. gryndleri	G. shallon	O. maius	G. shallon
-0.907599	0.447951	470.159	-2.02611	0.99994	ns	H. gryndleri	G. shallon	Serendipitaceae_sp	G. shallon
0.417819	0.43369	470.605	0.963405	1	ns	H. hepaticicola_PK 135-3	G. shallon	H. hepaticicola_UAMH7357/ICMP18553	G. shallon
-0.203254	0.414287	469.918	-0.49061	1	ns	H. hepaticicola_PK 135-3	G. shallon	H. variabilis	G. shallon
1.0816	0.434136	471.688	2.49139	0.987811	ns	H. hepaticicola_PK 135-3	G. shallon	K. argillacea	G. shallon
0.207273	0.414483	469.892	0.500075	1	ns	H. hepaticicola_PK 135-3	G. shallon	O. maius	G. shallon
-0.204133	0.431575	470.963	-0.472996	1	ns	H. hepaticicola_PK 135-3	G. shallon	Serendipitaceae_sp	G. shallon
-0.621073	0.433594	468.503	-1.43238	1	ns	H. hepaticicola_UAMH7357/ICMP18553	G. shallon	H. variabilis	G. shallon
0.663783	0.456937	469.126	1.45268	1	ns	H. hepaticicola_UAMH7357/ICMP18553	G. shallon	K. argillacea	G. shallon
-0.210546	0.434922	468.453	-0.484101	1	ns	H. hepaticicola_UAMH7357/ICMP18553	G. shallon	O. maius	G. shallon
-0.621952	0.448687	469.919	-1.38616	1	ns	H. hepaticicola_UAMH7357/ICMP18553	G. shallon	Serendipitaceae_sp	G. shallon
1.28486	0.433651	470.144	2.96288	0.820999	ns	H. variabilis	G. shallon	K. argillacea	G. shallon
0.410526	0.414178	468.06	0.991183	1	ns	H. variabilis	G. shallon	O. maius	G. shallon
-0.000879731	0.431344	469.064	-0.00203951	1	ns	H. variabilis	G. shallon	Serendipitaceae_sp	G. shallon
-0.874329	0.432588	469.859	-2.02116	0.999945	ns	K. argillacea	G. shallon	O. maius	G. shallon
-1.28574	0.451796	471.254	-2.84583	0.890055	ns	K. argillacea	G. shallon	Serendipitaceae_sp	G. shallon
-0.411406	0.431861	469.08	-0.952634	1	ns	O. maius	G. shallon	Serendipitaceae_sp	G. shallon
0.865001	0.673101	474.293	1.2851	1	ns	H. bicolor	K. latifolia	H. gryndleri	K. latifolia
-0.90429	0.519881	469.532	-1.73942	1	ns	H. bicolor	K. latifolia	H. hepaticicola_PK 135-3	K. latifolia
-0.401374	0.520917	473.577	-0.770515	1	ns	H. bicolor	K. latifolia	H. hepaticicola_UAMH7357/ICMP18553	K. latifolia
-0.555068	0.500561	470.462	-1.10889	1	ns	H. bicolor	K. latifolia	H. variabilis	K. latifolia
0.767662	0.520417	471.97	1.47509	1	ns	H. bicolor	K. latifolia	K. argillacea	K. latifolia
0.205639	0.520402	471.997	0.395154	1	ns	H. bicolor	K. latifolia	O. maius	K. latifolia
-1.27213	0.548406	471.003	-2.31968	0.997474	ns	H. bicolor	K. latifolia	Serendipitaceae_sp	K. latifolia
-1.76929	0.649579	472.796	-2.72375	0.941005	ns	H. gryndleri	K. latifolia	H. hepaticicola_PK 135-3	K. latifolia
-1.26637	0.649371	472.872	-1.95016	0.999983	ns	H. gryndleri	K. latifolia	H. hepaticicola_UAMH7357/ICMP18553	K. latifolia
-1.42007	0.633955	473.371	-2.24002	0.998946	ns	H. gryndleri	K. latifolia	H. variabilis	K. latifolia
-0.0973387	0.649387	472.806	-0.149893	1	ns	H. gryndleri	K. latifolia	K. argillacea	K. latifolia
-0.659362	0.649632	472.829	-1.01498	1	ns	H. gryndleri	K. latifolia	O. maius	K. latifolia
-2.13713	0.671884	472.023	-3.1808	0.64879	ns	H. gryndleri	K. latifolia	Serendipitaceae_sp	K. latifolia
0.502916	0.490782	472.388	1.02472	1	ns	H. hepaticicola_PK 135-3	K. latifolia	H. hepaticicola_UAMH7357/ICMP18553	K. latifolia
0.349222	0.469348	469.149	0.744058	1	ns	H. hepaticicola_PK 135-3	K. latifolia	H. variabilis	K. latifolia
1.67195	0.490355	470.605	3.40968	0.445249	ns	H. hepaticicola_PK 135-3	K. latifolia	K. argillacea	K. latifolia
1.10993	0.49033	470.606	2.26364	0.998618	ns	H. hepaticicola_PK 135-3	K. latifolia	O. maius	K. latifolia
-0.367838	0.519935	469.376	-0.707469	1	ns	H. hepaticicola_PK 135-3	K. latifolia	Serendipitaceae_sp	K. latifolia
-0.153694	0.469552	471.395	-0.327321	1	ns	H. hepaticicola_UAMH7357/ICMP18553	K. latifolia	H. variabilis	K. latifolia
1.16904	0.490311	470.532	2.38427	0.995215	ns	H. hepaticicola_UAMH7357/ICMP18553	K. latifolia	K. argillacea	K. latifolia
0.607013	0.490825	472.408	1.23672	1	ns	H. hepaticicola_UAMH7357/ICMP18553	K. latifolia	O. maius	K. latifolia
-0.870754	0.520334	471.984	-1.67345	1	ns	H. hepaticicola_UAMH7357/ICMP18553	K. latifolia	Serendipitaceae_sp	K. latifolia
1.32273	0.469571	471.358	2.81689	0.904068	ns	H. variabilis	K. latifolia	K. argillacea	K. latifolia
0.760707	0.469392	469.21	1.62062	1	ns	H. variabilis	K. latifolia	O. maius	K. latifolia
-0.71706	0.500443	470.606	-1.43285	1	ns	H. variabilis	K. latifolia	Serendipitaceae_sp	K. latifolia
-0.562023	0.490835	472.624	-1.14503	1	ns	K. argillacea	K. latifolia	O. maius	K. latifolia
-2.03979	0.520331	471.964	-3.92018	0.122407	ns	K. argillacea	K. latifolia	Serendipitaceae_sp	K. latifolia
-1.47777	0.520489	471.896	-2.83919	0.893387	ns	O. maius	K. latifolia	Serendipitaceae_sp	K. latifolia
0.258268	0.414178	468.06	0.623568	1	ns	H. bicolor	P. japonica	H. gryndleri	P. japonica
-0.352109	0.414035	468.042	-0.850433	1	ns	H. bicolor	P. japonica	H. hepaticicola_PK 135-3	P. japonica
0.841405	0.414206	468.064	2.03137	0.999935	ns	H. bicolor	P. japonica	H. hepaticicola_UAMH7357/ICMP18553	P. japonica
-0.0649664	0.414236	468.068	-0.156834	1	ns	H. bicolor	P. japonica	H. variabilis	P. japonica
0.771202	0.454054	470.195	1.69848	1	ns	H. bicolor	P. japonica	K. argillacea	P. japonica
0.407481	0.414305	468.077	0.98353	1	ns	H. bicolor	P. japonica	O. maius	P. japonica
-0.433819	0.414041	468.043	-1.04777	1	ns	H. bicolor	P. japonica	Serendipitaceae_sp	P. japonica
-0.610377	0.414236	468.068	-1.4735	1	ns	H. gryndleri	P. japonica	H. hepaticicola_PK 135-3	P. japonica
0.583137	0.414031	468.041	1.40844	1	ns	H. gryndleri	P. japonica	H. hepaticicola_UAMH7357/ICMP18553	P. japonica
-0.323234	0.414035	468.042	-0.780693	1	ns	H. gryndleri	P. japonica	H. variabilis	P. japonica
0.512934	0.454497	470.206	1.12857	1	ns	H. gryndleri	P. japonica	K. argillacea	P. japonica
0.149213	0.41405	468.044	0.360375	1	ns	H. gryndleri	P. japonica	O. maius	P. japonica
-0.692087	0.414269	468.072	-1.67062	1	ns	H. gryndleri	P. japonica	Serendipitaceae_sp	P. japonica
1.19351	0.414269	468.072	2.88101	0.871331	ns	H. hepaticicola_PK 135-3	P. japonica	H. hepaticicola_UAMH7357/ICMP18553	P. japonica
0.287143	0.414305	468.077	0.693071	1	ns	H. hepaticicola_PK 135-3	P. japonica	H. variabilis	P. japonica
1.12331	0.454002	470.195	2.47424	0.989398	ns	H. hepaticicola_PK 135-3	P. japonica	K. argillacea	P. japonica
0.75959	0.414383	468.087	1.83306	0.999998	ns	H. hepaticicola_PK 135-3	P. japonica	O. maius	P. japonica
-0.0817099	0.414031	468.041	-0.197352	1	ns	H. hepaticicola_PK 135-3	P. japonica	Serendipitaceae_sp	P. japonica
-0.906372	0.414031	468.041	-2.18914	0.999425	ns	H. hepaticicola_UAMH7357/ICMP18553	P. japonica	H. variabilis	P. japonica
-0.0702036	0.454551	470.208	-0.154446	1	ns	H. hepaticicola_UAMH7357/ICMP18553	P. japonica	K. argillacea	P. japonica
-0.433924	0.414041	468.043	-1.04802	1	ns	H. hepaticicola_UAMH7357/ICMP18553	P. japonica	O. maius	P. japonica
-1.27522	0.414305	468.077	-3.07799	0.735626	ns	H. hepaticicola_UAMH7357/ICMP18553	P. japonica	Serendipitaceae_sp	P. japonica
0.836168	0.454607	470.21	1.83932	0.999998	ns	H. variabilis	P. japonica	K. argillacea	P. japonica
0.472447	0.414035	468.042	1.14108	1	ns	H. variabilis	P. japonica	O. maius	P. japonica
-0.368852	0.414342	468.082	-0.890212	1	ns	H. variabilis	P. japonica	Serendipitaceae_sp	P. japonica
-0.363721	0.454725	470.216	-0.79987	1	ns	K. argillacea	P. japonica	O. maius	P. japonica
-1.20502	0.45398	470.196	-2.65435	0.960941	ns	K. argillacea	P. japonica	Serendipitaceae_sp	P. japonica
-0.8413	0.414425	468.092	-2.03004	0.999937	ns	O. maius	P. japonica	Serendipitaceae_sp	P. japonica
-0.965153	0.356521	471.617	-2.70715	0.946322	ns	H. bicolor	R. arboreum	H. gryndleri	R. arboreum
-0.0952319	0.377341	470.609	-0.252377	1	ns	H. bicolor	R. arboreum	H. hepaticicola_PK 135-3	R. arboreum
0.0595584	0.390708	469.528	0.152437	1	ns	H. bicolor	R. arboreum	H. hepaticicola_UAMH7357/ICMP18553	R. arboreum
-1.33891	0.357361	472.851	-3.74667	0.202464	ns	H. bicolor	R. arboreum	H. variabilis	R. arboreum
0.734194	0.367016	471.468	2.00044	0.99996	ns	H. bicolor	R. arboreum	K. argillacea	R. arboreum
-0.0451752	0.36707	473.583	-0.12307	1	ns	H. bicolor	R. arboreum	O. maius	R. arboreum
-1.13847	0.367572	468.39	-3.09726	0.719966	ns	H. bicolor	R. arboreum	Serendipitaceae_sp	R. arboreum
0.869922	0.36787	470.573	2.36475	0.996031	ns	H. gryndleri	R. arboreum	H. hepaticicola_PK 135-3	R. arboreum
1.02471	0.382921	472.022	2.67604	0.955359	ns	H. gryndleri	R. arboreum	H. hepaticicola_UAMH7357/ICMP18553	R. arboreum
-0.373761	0.346795	469.375	-1.07776	1	ns	H. gryndleri	R. arboreum	H. variabilis	R. arboreum
1.69935	0.356773	469.945	4.76311	0.00507154	**	H. gryndleri	R. arboreum	K. argillacea	R. arboreum
0.919978	0.356598	470.411	2.57988	0.976218	ns	H. gryndleri	R. arboreum	O. maius	R. arboreum
-0.173312	0.357523	470.618	-0.484759	1	ns	H. gryndleri	R. arboreum	Serendipitaceae_sp	R. arboreum
0.15479	0.402931	472.568	0.384161	1	ns	H. hepaticicola_PK 135-3	R. arboreum	H. hepaticicola_UAMH7357/ICMP18553	R. arboreum
-1.24368	0.367889	471.847	-3.3806	0.470513	ns	H. hepaticicola_PK 135-3	R. arboreum	H. variabilis	R. arboreum
0.829426	0.376994	471.495	2.2001	0.999344	ns	H. hepaticicola_PK 135-3	R. arboreum	K. argillacea	R. arboreum
0.0500567	0.377249	473.457	0.132689	1	ns	H. hepaticicola_PK 135-3	R. arboreum	O. maius	R. arboreum
-1.04323	0.37716	469.917	-2.76602	0.925731	ns	H. hepaticicola_PK 135-3	R. arboreum	Serendipitaceae_sp	R. arboreum
-1.39847	0.384146	473.267	-3.64047	0.266988	ns	H. hepaticicola_UAMH7357/ICMP18553	R. arboreum	H. variabilis	R. arboreum
0.674636	0.393546	472.938	1.71425	1	ns	H. hepaticicola_UAMH7357/ICMP18553	R. arboreum	K. argillacea	R. arboreum
-0.104734	0.393113	473.027	-0.266421	1	ns	H. hepaticicola_UAMH7357/ICMP18553	R. arboreum	O. maius	R. arboreum
-1.19802	0.394219	470.102	-3.03898	0.766248	ns	H. hepaticicola_UAMH7357/ICMP18553	R. arboreum	Serendipitaceae_sp	R. arboreum
2.07311	0.356231	470.073	5.81956	2.65451e-05	****	H. variabilis	R. arboreum	K. argillacea	R. arboreum
1.29374	0.356176	470.312	3.63231	0.272495	ns	H. variabilis	R. arboreum	O. maius	R. arboreum
0.200449	0.356802	472.013	0.561794	1	ns	H. variabilis	R. arboreum	Serendipitaceae_sp	R. arboreum
-0.77937	0.365512	470.791	-2.13227	0.999725	ns	K. argillacea	R. arboreum	O. maius	R. arboreum
-1.87266	0.365581	470.717	-5.12242	0.000970583	***	K. argillacea	R. arboreum	Serendipitaceae_sp	R. arboreum
-1.09329	0.365999	472.668	-2.98714	0.804345	ns	O. maius	R. arboreum	Serendipitaceae_sp	R. arboreum
1.9432	0.401297	470.647	4.84231	0.00356833	**	H. bicolor	R. ferrugineum	H. gryndleri	R. ferrugineum
0.504345	0.401554	469.02	1.25598	1	ns	H. bicolor	R. ferrugineum	H. hepaticicola_PK 135-3	R. ferrugineum
1.43283	0.401491	471.84	3.56876	0.317259	ns	H. bicolor	R. ferrugineum	H. hepaticicola_UAMH7357/ICMP18553	R. ferrugineum
0.743125	0.431791	471.357	1.72103	1	ns	H. bicolor	R. ferrugineum	H. variabilis	R. ferrugineum
2.99842	0.623778	474.924	4.80687	0.00417029	**	H. bicolor	R. ferrugineum	K. argillacea	R. ferrugineum
1.33711	0.390694	469.798	3.42239	0.434352	ns	H. bicolor	R. ferrugineum	O. maius	R. ferrugineum
0.530895	0.391335	471.998	1.35663	1	ns	H. bicolor	R. ferrugineum	Serendipitaceae_sp	R. ferrugineum
-1.43886	0.387775	469.665	-3.71054	0.223127	ns	H. gryndleri	R. ferrugineum	H. hepaticicola_PK 135-3	R. ferrugineum
-0.510376	0.387751	471.206	-1.31625	1	ns	H. gryndleri	R. ferrugineum	H. hepaticicola_UAMH7357/ICMP18553	R. ferrugineum
-1.20008	0.418761	470.322	-2.86578	0.879672	ns	H. gryndleri	R. ferrugineum	H. variabilis	R. ferrugineum
1.05522	0.614388	474.324	1.71752	1	ns	H. gryndleri	R. ferrugineum	K. argillacea	R. ferrugineum
-0.606097	0.376503	468.853	-1.60981	1	ns	H. gryndleri	R. ferrugineum	O. maius	R. ferrugineum
-1.41231	0.377231	472.421	-3.74388	0.204015	ns	H. gryndleri	R. ferrugineum	Serendipitaceae_sp	R. ferrugineum
0.92848	0.388024	469.939	2.39284	0.994814	ns	H. hepaticicola_PK 135-3	R. ferrugineum	H. hepaticicola_UAMH7357/ICMP18553	R. ferrugineum
0.23878	0.418611	469.964	0.57041	1	ns	H. hepaticicola_PK 135-3	R. ferrugineum	H. variabilis	R. ferrugineum
2.49408	0.614512	474.906	4.05863	0.0784893	ns	H. hepaticicola_PK 135-3	R. ferrugineum	K. argillacea	R. ferrugineum
0.83276	0.37663	468.902	2.21108	0.999249	ns	H. hepaticicola_PK 135-3	R. ferrugineum	O. maius	R. ferrugineum
0.0265493	0.376842	471.525	0.0704521	1	ns	H. hepaticicola_PK 135-3	R. ferrugineum	Serendipitaceae_sp	R. ferrugineum
-0.6897	0.41916	471.736	-1.64543	1	ns	H. hepaticicola_UAMH7357/ICMP18553	R. ferrugineum	H. variabilis	R. ferrugineum
1.5656	0.61575	474.793	2.54259	0.981879	ns	H. hepaticicola_UAMH7357/ICMP18553	R. ferrugineum	K. argillacea	R. ferrugineum
-0.0957203	0.376797	470.597	-0.254037	1	ns	H. hepaticicola_UAMH7357/ICMP18553	R. ferrugineum	O. maius	R. ferrugineum
-0.901931	0.377427	472.668	-2.38968	0.994971	ns	H. hepaticicola_UAMH7357/ICMP18553	R. ferrugineum	Serendipitaceae_sp	R. ferrugineum
2.2553	0.634651	474.865	3.5536	0.328481	ns	H. variabilis	R. ferrugineum	K. argillacea	R. ferrugineum
0.59398	0.408714	471.033	1.45329	1	ns	H. variabilis	R. ferrugineum	O. maius	R. ferrugineum
-0.212231	0.409253	473.829	-0.518581	1	ns	H. variabilis	R. ferrugineum	Serendipitaceae_sp	R. ferrugineum
-1.66132	0.607485	474.439	-2.73475	0.937291	ns	K. argillacea	R. ferrugineum	O. maius	R. ferrugineum
-2.46753	0.607423	474.573	-4.06229	0.0775411	ns	K. argillacea	R. ferrugineum	Serendipitaceae_sp	R. ferrugineum
-0.806211	0.365581	470.733	-2.20529	0.9993	ns	O. maius	R. ferrugineum	Serendipitaceae_sp	R. ferrugineum
-0.476405	0.356505	471.263	-1.33632	1	ns	H. bicolor	V. angustifolium	H. gryndleri	V. angustifolium
-0.856165	0.365812	471.777	-2.34045	0.996879	ns	H. bicolor	V. angustifolium	H. hepaticicola_PK 135-3	V. angustifolium
-0.552378	0.365501	470.875	-1.51129	1	ns	H. bicolor	V. angustifolium	H. hepaticicola_UAMH7357/ICMP18553	V. angustifolium
-0.738111	0.356234	470.049	-2.07198	0.999881	ns	H. bicolor	V. angustifolium	H. variabilis	V. angustifolium
0.938673	0.377178	472.824	2.48868	0.98808	ns	H. bicolor	V. angustifolium	K. argillacea	V. angustifolium
-0.905854	0.377246	472.562	-2.40123	0.994401	ns	H. bicolor	V. angustifolium	O. maius	V. angustifolium
-1.68391	0.376899	471.587	-4.4678	0.0174742	*	H. bicolor	V. angustifolium	Serendipitaceae_sp	V. angustifolium
-0.37976	0.355982	468.819	-1.0668	1	ns	H. gryndleri	V. angustifolium	H. hepaticicola_PK 135-3	V. angustifolium
-0.0759726	0.356239	469.857	-0.213263	1	ns	H. gryndleri	V. angustifolium	H. hepaticicola_UAMH7357/ICMP18553	V. angustifolium
-0.261706	0.346578	469.411	-0.755113	1	ns	H. gryndleri	V. angustifolium	H. variabilis	V. angustifolium
1.41508	0.368125	472.977	3.84402	0.153808	ns	H. gryndleri	V. angustifolium	K. argillacea	V. angustifolium
-0.429449	0.367746	470.665	-1.16779	1	ns	H. gryndleri	V. angustifolium	O. maius	V. angustifolium
-1.2075	0.368001	472.106	-3.28125	0.559102	ns	H. gryndleri	V. angustifolium	Serendipitaceae_sp	V. angustifolium
0.303788	0.365557	470.594	0.831027	1	ns	H. hepaticicola_PK 135-3	V. angustifolium	H. hepaticicola_UAMH7357/ICMP18553	V. angustifolium
0.118055	0.356152	470.099	0.331472	1	ns	H. hepaticicola_PK 135-3	V. angustifolium	H. variabilis	V. angustifolium
1.79484	0.377212	473.519	4.75816	0.00517357	**	H. hepaticicola_PK 135-3	V. angustifolium	K. argillacea	V. angustifolium
-0.0496884	0.376845	471.529	-0.131854	1	ns	H. hepaticicola_PK 135-3	V. angustifolium	O. maius	V. angustifolium
-0.827744	0.377071	472.677	-2.1952	0.999382	ns	H. hepaticicola_PK 135-3	V. angustifolium	Serendipitaceae_sp	V. angustifolium
-0.185733	0.356166	469.878	-0.521478	1	ns	H. hepaticicola_UAMH7357/ICMP18553	V. angustifolium	H. variabilis	V. angustifolium
1.49105	0.376722	470.572	3.95796	0.108855	ns	H. hepaticicola_UAMH7357/ICMP18553	V. angustifolium	K. argillacea	V. angustifolium
-0.353476	0.376813	470.226	-0.938066	1	ns	H. hepaticicola_UAMH7357/ICMP18553	V. angustifolium	O. maius	V. angustifolium
-1.13153	0.3769	471.702	-3.0022	0.793606	ns	H. hepaticicola_UAMH7357/ICMP18553	V. angustifolium	Serendipitaceae_sp	V. angustifolium
1.67678	0.368118	473.031	4.55502	0.0122661	*	H. variabilis	V. angustifolium	K. argillacea	V. angustifolium
-0.167743	0.367594	469.355	-0.456327	1	ns	H. variabilis	V. angustifolium	O. maius	V. angustifolium
-0.945799	0.367605	469.67	-2.57287	0.977366	ns	H. variabilis	V. angustifolium	Serendipitaceae_sp	V. angustifolium
-1.84453	0.388101	473.298	-4.7527	0.00529936	**	K. argillacea	V. angustifolium	O. maius	V. angustifolium
-2.62258	0.388489	474.652	-6.75073	1.08968e-07	****	K. argillacea	V. angustifolium	Serendipitaceae_sp	V. angustifolium
-0.778056	0.387549	469.738	-2.00763	0.999955	ns	O. maius	V. angustifolium	Serendipitaceae_sp	V. angustifolium
-0.356462	0.358318	468.947	-0.99482	1	ns	H. bicolor	V. myrtillus	H. gryndleri	V. myrtillus
0.134806	0.349241	471.349	0.385997	1	ns	H. bicolor	V. myrtillus	H. hepaticicola_PK 135-3	V. myrtillus
0.4787	0.356273	471.305	1.34363	1	ns	H. bicolor	V. myrtillus	H. hepaticicola_UAMH7357/ICMP18553	V. myrtillus
-0.716989	0.346747	470.426	-2.06776	0.999888	ns	H. bicolor	V. myrtillus	H. variabilis	V. myrtillus
0.560195	0.346428	468.045	1.61706	1	ns	H. bicolor	V. myrtillus	K. argillacea	V. myrtillus
-0.153081	0.346571	469.411	-0.441701	1	ns	H. bicolor	V. myrtillus	O. maius	V. myrtillus
-1.15038	0.356195	468.873	-3.22964	0.605475	ns	H. bicolor	V. myrtillus	Serendipitaceae_sp	V. myrtillus
0.491268	0.356129	470	1.37946	1	ns	H. gryndleri	V. myrtillus	H. hepaticicola_PK 135-3	V. myrtillus
0.835162	0.367327	469.91	2.27362	0.998455	ns	H. gryndleri	V. myrtillus	H. hepaticicola_UAMH7357/ICMP18553	V. myrtillus
-0.360527	0.359311	469.202	-1.00338	1	ns	H. gryndleri	V. myrtillus	H. variabilis	V. myrtillus
0.916657	0.357858	468.887	2.56151	0.979136	ns	H. gryndleri	V. myrtillus	K. argillacea	V. myrtillus
0.203381	0.357924	468.71	0.568224	1	ns	H. gryndleri	V. myrtillus	O. maius	V. myrtillus
-0.793918	0.366434	469.566	-2.16661	0.999568	ns	H. gryndleri	V. myrtillus	Serendipitaceae_sp	V. myrtillus
0.343894	0.358476	472.029	0.959324	1	ns	H. hepaticicola_PK 135-3	V. myrtillus	H. hepaticicola_UAMH7357/ICMP18553	V. myrtillus
-0.851795	0.350135	470.453	-2.43276	0.992558	ns	H. hepaticicola_PK 135-3	V. myrtillus	H. variabilis	V. myrtillus
0.425389	0.348758	471.255	1.21973	1	ns	H. hepaticicola_PK 135-3	V. myrtillus	K. argillacea	V. myrtillus
-0.287887	0.34867	469.985	-0.825672	1	ns	H. hepaticicola_PK 135-3	V. myrtillus	O. maius	V. myrtillus
-1.28519	0.357529	471.655	-3.59463	0.298535	ns	H. hepaticicola_PK 135-3	V. myrtillus	Serendipitaceae_sp	V. myrtillus
-1.19569	0.356408	471.072	-3.35483	0.493235	ns	H. hepaticicola_UAMH7357/ICMP18553	V. myrtillus	H. variabilis	V. myrtillus
0.081495	0.356267	471.319	0.228747	1	ns	H. hepaticicola_UAMH7357/ICMP18553	V. myrtillus	K. argillacea	V. myrtillus
-0.631781	0.356141	470.142	-1.77396	0.999999	ns	H. hepaticicola_UAMH7357/ICMP18553	V. myrtillus	O. maius	V. myrtillus
-1.62908	0.365928	472.999	-4.45191	0.0186049	*	H. hepaticicola_UAMH7357/ICMP18553	V. myrtillus	Serendipitaceae_sp	V. myrtillus
1.27718	0.346855	470.339	3.68219	0.240258	ns	H. variabilis	V. myrtillus	K. argillacea	V. myrtillus
0.563908	0.346864	470.405	1.62573	1	ns	H. variabilis	V. myrtillus	O. maius	V. myrtillus
-0.433391	0.356789	471.012	-1.2147	1	ns	H. variabilis	V. myrtillus	Serendipitaceae_sp	V. myrtillus
-0.713276	0.346551	469.387	-2.05821	0.999903	ns	K. argillacea	V. myrtillus	O. maius	V. myrtillus
-1.71058	0.356074	468.841	-4.80399	0.0042372	**	K. argillacea	V. myrtillus	Serendipitaceae_sp	V. myrtillus
-0.997299	0.356238	470.137	-2.79953	0.911873	ns	O. maius	V. myrtillus	Serendipitaceae_sp	V. myrtillus
-0.00849593	0.422551	469.071	-0.0201063	1	ns	H. bicolor	V. vitis-idaea	H. gryndleri	V. vitis-idaea
-0.292251	0.414129	468.054	-0.705701	1	ns	H. bicolor	V. vitis-idaea	H. hepaticicola_PK 135-3	V. vitis-idaea
-0.259268	0.414129	468.054	-0.626056	1	ns	H. bicolor	V. vitis-idaea	H. hepaticicola_UAMH7357/ICMP18553	V. vitis-idaea
-0.914894	0.415438	468.221	-2.20224	0.999325	ns	H. bicolor	V. vitis-idaea	H. variabilis	V. vitis-idaea
0.834094	0.419153	468.677	1.98995	0.999966	ns	H. bicolor	V. vitis-idaea	K. argillacea	V. vitis-idaea
0.0172319	0.417573	468.487	0.0412669	1	ns	H. bicolor	V. vitis-idaea	O. maius	V. vitis-idaea
-0.903606	0.416717	468.381	-2.1684	0.999557	ns	H. bicolor	V. vitis-idaea	Serendipitaceae_sp	V. vitis-idaea
-0.283755	0.424451	469.282	-0.668523	1	ns	H. gryndleri	V. vitis-idaea	H. hepaticicola_PK 135-3	V. vitis-idaea
-0.250772	0.424451	469.282	-0.590815	1	ns	H. gryndleri	V. vitis-idaea	H. hepaticicola_UAMH7357/ICMP18553	V. vitis-idaea
-0.906398	0.417069	468.425	-2.17326	0.999529	ns	H. gryndleri	V. vitis-idaea	H. variabilis	V. vitis-idaea
0.84259	0.41447	468.098	2.03293	0.999934	ns	H. gryndleri	V. vitis-idaea	K. argillacea	V. vitis-idaea
0.0257278	0.415127	468.182	0.0619759	1	ns	H. gryndleri	V. vitis-idaea	O. maius	V. vitis-idaea
-0.89511	0.415697	468.254	-2.15328	0.999636	ns	H. gryndleri	V. vitis-idaea	Serendipitaceae_sp	V. vitis-idaea
0.0329831	0.41403	468.041	0.0796635	1	ns	H. hepaticicola_PK 135-3	V. vitis-idaea	H. hepaticicola_UAMH7357/ICMP18553	V. vitis-idaea
-0.622643	0.41628	468.327	-1.49573	1	ns	H. hepaticicola_PK 135-3	V. vitis-idaea	H. variabilis	V. vitis-idaea
1.12635	0.420658	468.855	2.67758	0.954911	ns	H. hepaticicola_PK 135-3	V. vitis-idaea	K. argillacea	V. vitis-idaea
0.309483	0.418845	468.641	0.738897	1	ns	H. hepaticicola_PK 135-3	V. vitis-idaea	O. maius	V. vitis-idaea
-0.611355	0.417839	468.519	-1.46314	1	ns	H. hepaticicola_PK 135-3	V. vitis-idaea	Serendipitaceae_sp	V. vitis-idaea
-0.655626	0.41628	468.327	-1.57496	1	ns	H. hepaticicola_UAMH7357/ICMP18553	V. vitis-idaea	H. variabilis	V. vitis-idaea
1.09336	0.420658	468.855	2.59917	0.972794	ns	H. hepaticicola_UAMH7357/ICMP18553	V. vitis-idaea	K. argillacea	V. vitis-idaea
0.2765	0.418845	468.641	0.660149	1	ns	H. hepaticicola_UAMH7357/ICMP18553	V. vitis-idaea	O. maius	V. vitis-idaea
-0.644338	0.417839	468.519	-1.54207	1	ns	H. hepaticicola_UAMH7357/ICMP18553	V. vitis-idaea	Serendipitaceae_sp	V. vitis-idaea
1.74899	0.415201	468.191	4.21239	0.0461266	*	H. variabilis	V. vitis-idaea	K. argillacea	V. vitis-idaea
0.932126	0.414518	468.104	2.2487	0.998831	ns	H. variabilis	V. vitis-idaea	O. maius	V. vitis-idaea
0.0112882	0.414236	468.068	0.0272507	1	ns	H. variabilis	V. vitis-idaea	Serendipitaceae_sp	V. vitis-idaea
-0.816862	0.414178	468.06	-1.97225	0.999975	ns	K. argillacea	V. vitis-idaea	O. maius	V. vitis-idaea
-1.7377	0.414425	468.092	-4.19304	0.0494365	*	K. argillacea	V. vitis-idaea	Serendipitaceae_sp	V. vitis-idaea
-0.920838	0.41409	468.049	-2.22376	0.999125	ns	O. maius	V. vitis-idaea	Serendipitaceae_sp	V. vitis-idaea
D
plant_sp	response	SE	df	n	lower.CL	upper.CL	null	t.ratio	p.value
C_vulgaris	-0.0236476	0.0836826	231.658	75	-0.174236	0.157382	34.0808	-39.2282	2.77324e-104
G_shallon	0.0604103	0.113642	324.695	51	-0.139481	0.311548	34.0808	-30.8245	1.89626e-98
K_latifolia	2.46015	0.484064	349.379	36	1.63046	3.55984	34.0808	-16.3197	6.65031e-45
P_japonica	0.125462	0.112199	285.899	54	-0.0735973	0.371383	34.0808	-32.6956	1.362e-98
R_arboreum	1.98614	0.269599	220.138	71	1.50057	2.56915	34.0808	-26.8205	2.64888e-71
R_ferrugineum	2.97036	0.474935	365.18	57	2.14008	4.02599	34.0808	-17.9931	2.81056e-52
V_angustifolium	0.656699	0.149881	248.884	71	0.387503	0.981354	34.0808	-32.5996	8.41599e-92
V_myrtillus	-0.215988	0.0637101	215.422	77	-0.330989	-0.0785024	34.0808	-43.1279	6.1669e-108
V_vitis-idaea	0.382359	0.153997	333.44	56	0.112101	0.723441	34.0808	-27.8213	6.37216e-89
E

## Sheet: Table S3
Table S3. Mycorrhizal growth response (MGR) of aboveground biomass. The aboveground MGR of each plant-fungi combination was fitted into a linear mixed-effect model (a) and the responses of all plant-fungi combinations were compared using estimated marginal means (b). The aboveground MGR of each plant-fungi combination within a plant species were compared with each other using the function “pairs”…
A
	Estimate	Std. Error	df	t value	Pr(>|t|)
(Intercept)	-0.635537	0.303058	474.976	-2.09708	0.0365149
fungal_spH_gryndleri	0.894779	0.391543	469.461	2.28526	0.0227424
fungal_spH_hepaticicola_1	1.361	0.391498	469.544	3.4764	0.000555417
fungal_spH_hepaticicola_2	-0.364477	0.411238	471.886	-0.886293	0.375911
fungal_spH_variabilis	1.58997	0.391566	469.645	4.06055	5.73545e-05
fungal_spK_argillacea	-1.62441	0.391491	469.529	-4.14931	3.9596e-05
fungal_spO_maius	-1.44072	0.391657	470.66	-3.67852	0.000261684
fungal_spSerendipitaceae_sp	0.736849	0.392116	471.095	1.87916	0.0608398
plant_spG_shallon	0.109528	0.450405	470.719	0.243176	0.807975
plant_spK_latifolia	0.849789	0.497956	471.49	1.70655	0.0885637
plant_spP_japonica	0.194044	0.427458	469.893	0.453948	0.650076
plant_spR_arboreum	0.74911	0.40043	468.938	1.87076	0.0620008
plant_spR_ferrugineum	2.57018	0.425339	469.838	6.04267	3.08838e-09
plant_spV_angustifolium	-0.325068	0.400655	471.942	-0.811341	0.417579
plant_spV_myrtillus	-0.381202	0.396402	471.7	-0.961655	0.336716
plant_spV_vitis-idaea	0.379186	0.428075	469.916	0.885794	0.376182
Height.t0	0.497062	0.0715931	468.667	6.94288	1.2871e-11
fungal_spH_gryndleri:plant_spG_shallon	-1.36749	0.603052	470.264	-2.26761	0.0238058
fungal_spH_hepaticicola_1:plant_spG_shallon	-1.13201	0.590869	468.907	-1.91584	0.0559933
fungal_spH_hepaticicola_2:plant_spG_shallon	0.109902	0.620525	470.603	0.177111	0.859498
fungal_spH_variabilis:plant_spG_shallon	-1.07906	0.590996	469.708	-1.82583	0.0685113
fungal_spK_argillacea:plant_spG_shallon	0.783904	0.603634	470.267	1.29864	0.194704
fungal_spO_maius:plant_spG_shallon	1.3304	0.590709	469.992	2.25221	0.0247697
fungal_spSerendipitaceae_sp:plant_spG_shallon	-0.327433	0.605566	470.607	-0.540706	0.588966
fungal_spH_gryndleri:plant_spK_latifolia	-1.49775	0.791684	473.835	-1.89186	0.0591194
fungal_spH_hepaticicola_1:plant_spK_latifolia	-0.322725	0.661252	468.829	-0.488052	0.625741
fungal_spH_hepaticicola_2:plant_spK_latifolia	0.922893	0.673365	469.827	1.37057	0.171164
fungal_spH_variabilis:plant_spK_latifolia	-0.882848	0.645448	469.589	-1.36781	0.172027
fungal_spK_argillacea:plant_spK_latifolia	0.731149	0.661329	470.461	1.10558	0.269475
fungal_spO_maius:plant_spK_latifolia	1.53496	0.661335	471.5	2.321	0.0207123
fungal_spSerendipitaceae_sp:plant_spK_latifolia	0.758343	0.685488	470.873	1.10628	0.269169
fungal_spH_gryndleri:plant_spP_japonica	-1.05208	0.577574	468.817	-1.82155	0.0691611
fungal_spH_hepaticicola_1:plant_spP_japonica	-0.982927	0.577555	468.793	-1.70188	0.0894417
fungal_spH_hepaticicola_2:plant_spP_japonica	-0.444622	0.59142	470.324	-0.751787	0.452555
fungal_spH_variabilis:plant_spP_japonica	-1.60649	0.577939	468.971	-2.77968	0.00565992
fungal_spK_argillacea:plant_spP_japonica	0.573015	0.608095	470.514	0.942312	0.346517
fungal_spO_maius:plant_spP_japonica	0.919963	0.578174	469.503	1.59115	0.112248
fungal_spSerendipitaceae_sp:plant_spP_japonica	-0.233022	0.577871	469.577	-0.403242	0.686954
fungal_spH_gryndleri:plant_spR_arboreum	0.0464219	0.535552	468.851	0.0866805	0.930962
fungal_spH_hepaticicola_1:plant_spR_arboreum	-1.31136	0.55014	470.398	-2.38368	0.0175361
fungal_spH_hepaticicola_2:plant_spR_arboreum	0.325643	0.574206	470.446	0.56712	0.570903
fungal_spH_variabilis:plant_spR_arboreum	-0.267929	0.53553	469.166	-0.500306	0.617094
fungal_spK_argillacea:plant_spR_arboreum	0.825921	0.542707	469.04	1.52186	0.128719
fungal_spO_maius:plant_spR_arboreum	1.4556	0.54206	469.019	2.68531	0.00750298
fungal_spSerendipitaceae_sp:plant_spR_arboreum	0.422312	0.542162	469.611	0.778941	0.436407
fungal_spH_gryndleri:plant_spR_ferrugineum	-2.86081	0.567857	469.508	-5.03791	6.72597e-07
fungal_spH_hepaticicola_1:plant_spR_ferrugineum	-1.70921	0.568015	468.777	-3.0091	0.00276138
fungal_spH_hepaticicola_2:plant_spR_ferrugineum	-0.955519	0.581503	472.472	-1.64319	0.101009
fungal_spH_variabilis:plant_spR_ferrugineum	-2.2627	0.590498	470.145	-3.83185	0.000144454
fungal_spK_argillacea:plant_spR_ferrugineum	-1.35073	0.748098	473.908	-1.80555	0.0716225
fungal_spO_maius:plant_spR_ferrugineum	0.326819	0.559949	470.035	0.583657	0.559731
fungal_spSerendipitaceae_sp:plant_spR_ferrugineum	-1.24729	0.559964	471.23	-2.22744	0.0263892
fungal_spH_gryndleri:plant_spV_angustifolium	-0.134525	0.53529	470.412	-0.251312	0.801682
fungal_spH_hepaticicola_1:plant_spV_angustifolium	-0.229376	0.541968	471.422	-0.423228	0.672322
fungal_spH_hepaticicola_2:plant_spV_angustifolium	1.18292	0.556266	472.637	2.12654	0.0339761
fungal_spH_variabilis:plant_spV_angustifolium	-0.723656	0.535523	470.454	-1.35131	0.177247
fungal_spK_argillacea:plant_spV_angustifolium	0.548857	0.549898	471.536	0.998108	0.318739
fungal_spO_maius:plant_spV_angustifolium	2.7531	0.550416	473.478	5.00185	8.01475e-07
fungal_spSerendipitaceae_sp:plant_spV_angustifolium	1.09382	0.550641	473.182	1.98644	0.0475608
fungal_spH_gryndleri:plant_spV_myrtillus	-0.51752	0.536414	469.954	-0.964778	0.335152
fungal_spH_hepaticicola_1:plant_spV_myrtillus	-1.50759	0.530578	471.282	-2.84141	0.00468612
fungal_spH_hepaticicola_2:plant_spV_myrtillus	-0.0655837	0.54992	472.693	-0.11926	0.90512
fungal_spH_variabilis:plant_spV_myrtillus	-0.904814	0.528667	471.256	-1.7115	0.0876463
fungal_spK_argillacea:plant_spV_myrtillus	0.976442	0.528686	468.929	1.84692	0.0653882
fungal_spO_maius:plant_spV_myrtillus	1.5729	0.528876	470.919	2.97404	0.0030899
fungal_spSerendipitaceae_sp:plant_spV_myrtillus	0.4336	0.536361	469.874	0.808411	0.419263
fungal_spH_gryndleri:plant_spV_vitis-idaea	-0.969939	0.584906	468.944	-1.65828	0.0979293
fungal_spH_hepaticicola_1:plant_spV_vitis-idaea	-1.09305	0.577679	468.842	-1.89214	0.0590882
fungal_spH_hepaticicola_2:plant_spV_vitis-idaea	0.658206	0.591321	470.273	1.11311	0.26623
fungal_spH_variabilis:plant_spV_vitis-idaea	-0.694985	0.578184	468.654	-1.20201	0.229965
fungal_spK_argillacea:plant_spV_vitis-idaea	0.590678	0.581217	468.986	1.01628	0.310021
fungal_spO_maius:plant_spV_vitis-idaea	1.3978	0.57922	469.127	2.41324	0.0161935
fungal_spSerendipitaceae_sp:plant_spV_vitis-idaea	0.082165	0.578141	469.441	0.142119	0.887047
B
fungal_sp	plant_sp	response	SE	df	n	lower.CL	upper.CL	null	t.ratio	p.value
H_bicolor	C_vulgaris	-0.036581	0.262062	474.978	7	-0.424969	0.666424	34.0956	-12.2433	3.8071e-30
H_gryndleri	C_vulgaris	1.21902	0.539454	473.864	10	0.38454	2.59373	34.0956	-11.0307	2.44353e-25
H_hepaticicola_1	C_vulgaris	2.48027	0.855971	473.673	10	1.1548	4.65891	34.0956	-9.23738	8.51886e-19
H_hepaticicola_2	C_vulgaris	-0.301656	0.170113	473.629	8	-0.558239	0.145095	34.0956	-14.3916	3.24076e-39
H_variabilis	C_vulgaris	3.35117	1.07392	473.845	10	1.68739	6.08297	34.0956	-8.34979	7.58347e-16
K_argillacea	C_vulgaris	-0.733439	0.0432737	473.564	10	-0.800437	-0.623276	34.0956	-21.0271	8.17674e-70
O_maius	C_vulgaris	-0.698958	0.0518353	472.311	10	-0.77927	-0.567111	34.0956	-20.3657	1.21726e-66
Serendipitaceae_sp	C_vulgaris	0.908801	0.456061	473.559	10	0.201715	2.06788	34.0956	-11.7695	3.15067e-28
H_bicolor	G_shallon	0.0638732	0.319061	474.988	6	-0.39765	0.945705	34.0956	-10.8877	8.50467e-25
H_gryndleri	G_shallon	-0.300876	0.197681	475	6	-0.587319	0.244309	34.0956	-12.3967	9.00847e-31
H_hepaticicola_1	G_shallon	0.31305	0.36845	474.992	7	-0.232689	1.30216	34.0956	-11.0978	1.32908e-25
H_hepaticicola_2	G_shallon	-0.153757	0.243842	474.995	6	-0.507926	0.516767	34.0956	-11.8281	1.79888e-28
H_variabilis	G_shallon	0.709558	0.488795	474.999	7	-0.0142942	2.02204	34.0956	-10.159	4.5058e-22
K_argillacea	G_shallon	-0.486616	0.140394	474.671	6	-0.688541	-0.0958256	34.0956	-13.1779	5.14484e-34
O_maius	G_shallon	-0.0372628	0.264039	475	7	-0.427711	0.672975	34.0956	-12.1447	9.57225e-30
Serendipitaceae_sp	G_shallon	0.553774	0.474682	474.993	6	-0.135259	1.86005	34.0956	-9.76312	1.21415e-20
H_bicolor	K_latifolia	1.1256	0.81168	474.862	4	0.0208881	3.54919	34.0956	-7.12115	3.98613e-12
H_gryndleri	K_latifolia	0.206366	0.62911	474.958	2	-0.539409	2.47585	34.0956	-6.09201	2.30563e-09
H_hepaticicola_1	K_latifolia	4.82908	2.0513	474.846	5	1.93417	10.6763	34.0956	-5.05632	6.11448e-07
H_hepaticicola_2	K_latifolia	2.64386	1.27343	474.999	5	0.848457	6.27821	34.0956	-6.37773	4.26739e-10
H_variabilis	K_latifolia	3.21278	1.35138	474.887	6	1.25581	6.94257	34.0956	-6.52041	1.79631e-10
K_argillacea	K_latifolia	-0.0735039	0.298137	474.781	5	-0.493876	0.777293	34.0956	-10.4252	4.70866e-23
O_maius	K_latifolia	1.32623	0.797669	474.905	5	0.200337	3.59953	34.0956	-7.69882	8.03781e-14
Serendipitaceae_sp	K_latifolia	8.14988	3.62892	474.982	4	3.2149	18.997	34.0956	-3.37356	0.000802727
H_bicolor	P_japonica	0.149268	0.317173	474.996	7	-0.321197	0.999235	34.0956	-11.6376	1.02956e-27
H_gryndleri	P_japonica	-0.0040982	0.270571	474.991	7	-0.405611	0.720603	34.0956	-12.1799	6.89163e-30
H_hepaticicola_1	P_japonica	0.633415	0.463113	474.997	7	-0.0534411	1.87465	34.0956	-10.377	7.09363e-23
H_hepaticicola_2	P_japonica	-0.43526	0.140985	474.991	7	-0.644479	-0.0576524	34.0956	-14.3498	4.74038e-39
H_variabilis	P_japonica	0.132011	0.311431	474.99	7	-0.330153	0.966115	34.0956	-11.7131	5.16906e-28
K_argillacea	P_japonica	-0.536216	0.13155	475	5	-0.721948	-0.161443	34.0956	-12.7481	3.20704e-32
O_maius	P_japonica	-0.278455	0.188076	474.989	7	-0.557567	0.225251	34.0956	-13.3924	6.32253e-35
Serendipitaceae_sp	P_japonica	0.839485	0.525295	474.997	7	0.0604532	2.2475	34.0956	-9.95701	2.44411e-21
H_bicolor	R_arboreum	0.931169	0.48857	472.7	9	0.183591	2.19241	34.0956	-11.0758	1.66276e-25
H_gryndleri	R_arboreum	3.80031	1.1837	473.615	10	1.96521	6.80894	34.0956	-7.97615	1.14381e-14
H_hepaticicola_1	R_arboreum	1.02459	0.542399	474.349	8	0.205733	2.44745	34.0956	-10.3078	1.2866e-22
H_hepaticicola_2	R_arboreum	0.861252	0.534633	473.631	7	0.0694739	2.29674	34.0956	-9.86425	5.336e-21
H_variabilis	R_arboreum	5.98105	1.73117	473.457	10	3.29678	10.3804	34.0956	-6.46691	2.49588e-10
K_argillacea	R_arboreum	-0.0783977	0.219285	473.214	9	-0.414142	0.487262	34.0956	-14.1127	5.36854e-38
O_maius	R_arboreum	0.958696	0.49478	471.03	9	0.201204	2.23516	34.0956	-11.0448	2.23508e-25
Serendipitaceae_sp	R_arboreum	4.9461	1.55609	473.594	9	2.56467	8.96228	34.0956	-6.72553	5.05495e-11
H_bicolor	R_ferrugineum	10.4368	3.46751	474.426	7	5.31489	19.7767	34.0956	-3.68578	0.000254318
H_gryndleri	R_ferrugineum	0.683469	0.453106	474.645	8	0.00195345	1.87742	34.0956	-10.8391	1.30779e-24
H_hepaticicola_1	R_ferrugineum	7.10191	2.26697	474.483	8	3.68546	13.0614	34.0956	-5.20971	2.82537e-07
H_hepaticicola_2	R_ferrugineum	2.12521	0.868259	472.599	8	0.820699	4.41619	34.0956	-8.53806	1.88068e-16
H_variabilis	R_ferrugineum	4.88314	1.89314	474.684	6	2.13892	10.1018	34.0956	-5.50171	6.1607e-08
K_argillacea	R_ferrugineum	-0.325574	0.326546	474.999	2	-0.713374	0.849374	34.0956	-7.27152	1.47496e-12
O_maius	R_ferrugineum	2.81863	1.00042	474.598	9	1.29136	5.40818	34.0956	-8.33917	8.17307e-16
Serendipitaceae_sp	R_ferrugineum	5.90292	1.82271	472.8	9	3.11791	10.6162	34.0956	-6.11506	2.02338e-09
H_bicolor	V_angustifolium	-0.277427	0.166522	473.27	9	-0.53236	0.152179	34.0956	-15.1445	1.56696e-42
H_gryndleri	V_angustifolium	0.436613	0.339106	473.789	10	-0.0885042	1.29969	34.0956	-12.8996	7.69471e-33
H_hepaticicola_1	V_angustifolium	1.03971	0.517923	473.963	9	0.247394	2.37705	34.0956	-10.8502	1.19561e-24
H_hepaticicola_2	V_angustifolium	0.516961	0.377488	474.391	9	-0.060947	1.49082	34.0956	-12.0632	2.06415e-29
H_variabilis	V_angustifolium	0.586666	0.376478	473.864	10	0.00347461	1.54447	34.0956	-12.4991	3.49592e-31
K_argillacea	V_angustifolium	-0.690553	0.0604329	472.38	8	-0.781677	-0.531784	34.0956	-18.041	9.83961e-56
O_maius	V_angustifolium	1.42489	0.658401	474.482	8	0.43221	3.1548	34.0956	-9.58674	5.14647e-20
Serendipitaceae_sp	V_angustifolium	3.00682	1.10442	473.136	8	1.34124	5.90776	34.0956	-7.76104	5.24015e-14
H_bicolor	V_myrtillus	-0.311654	0.150266	473.128	10	-0.544216	0.0710548	34.0956	-16.0881	9.07801e-47
H_gryndleri	V_myrtillus	-0.0399964	0.229169	474.501	9	-0.390986	0.55093	34.0956	-13.9604	2.36437e-37
H_hepaticicola_1	V_myrtillus	-0.392478	0.128828	473.433	10	-0.592193	-0.0650185	34.0956	-16.7893	5.67717e-50
H_hepaticicola_2	V_myrtillus	-0.518847	0.102894	472.741	9	-0.676191	-0.253032	34.0956	-16.8945	1.93144e-50
H_variabilis	V_myrtillus	0.271688	0.299303	474.037	10	-0.191117	1.03477	34.0956	-13.3334	1.15035e-34
K_argillacea	V_myrtillus	-0.594345	0.078444	473.184	10	-0.715806	-0.394669	34.0956	-18.6826	9.47549e-59
O_maius	V_myrtillus	-0.227885	0.1712	473.333	10	-0.492951	0.207933	34.0956	-15.5941	1.52789e-44
Serendipitaceae_sp	V_myrtillus	1.00634	0.508131	473.077	9	0.228673	2.31775	34.0956	-10.9346	5.7586e-25
H_bicolor	V_vitis-idaea	0.363579	0.382142	474.998	7	-0.203072	1.38805	34.0956	-11.0093	2.91084e-25
H_gryndleri	V_vitis-idaea	0.271769	0.376441	474.997	7	-0.277298	1.30155	34.0956	-10.6017	1.02881e-23
H_hepaticicola_1	V_vitis-idaea	0.753223	0.498595	474.995	7	0.0135055	2.08904	34.0956	-10.14	5.28721e-22
H_hepaticicola_2	V_vitis-idaea	0.796503	0.511613	474.995	7	0.037472	2.1672	34.0956	-10.0543	1.08531e-21
H_variabilis	V_vitis-idaea	2.19878	0.949986	475	7	0.79603	4.75868	34.0956	-7.91464	1.76289e-14
K_argillacea	V_vitis-idaea	-0.453429	0.14154	474.999	7	-0.661009	-0.0688326	34.0956	-13.8659	5.96166e-37
O_maius	V_vitis-idaea	0.310312	0.377478	475	7	-0.244801	1.33258	34.0956	-10.8152	1.60502e-24
Serendipitaceae_sp	V_vitis-idaea	1.97175	0.88869	475	7	0.662814	4.37387	34.0956	-8.08745	5.11763e-15
C
estimate	SE	df	t.ratio	p.value	p_value_stars	fungi1	plant1	fungi2	plant2
-0.894779	0.391705	469.386	-2.28432	0.998263	ns	H. bicolor	C. vulgaris	H. gryndleri	C. vulgaris
-1.361	0.391672	469.47	-3.47486	0.390442	ns	H. bicolor	C. vulgaris	H. hepaticicola_PK 135-3	C. vulgaris
0.364477	0.411776	471.844	0.885135	1	ns	H. bicolor	C. vulgaris	H. hepaticicola_UAMH7357/ICMP18553	C. vulgaris
-1.58997	0.391748	469.572	-4.05866	0.0785605	ns	H. bicolor	C. vulgaris	H. variabilis	C. vulgaris
1.62441	0.391663	469.454	4.14748	0.0580316	ns	H. bicolor	C. vulgaris	K. argillacea	C. vulgaris
1.44072	0.391976	470.601	3.67551	0.244415	ns	H. bicolor	C. vulgaris	O. maius	C. vulgaris
-0.736849	0.392483	471.041	-1.87741	0.999995	ns	H. bicolor	C. vulgaris	Serendipitaceae_sp	C. vulgaris
-0.466225	0.355551	469.346	-1.31127	1	ns	H. gryndleri	C. vulgaris	H. hepaticicola_PK 135-3	C. vulgaris
1.25926	0.377553	471.299	3.33531	0.5106	ns	H. gryndleri	C. vulgaris	H. hepaticicola_UAMH7357/ICMP18553	C. vulgaris
-0.695195	0.355729	469.48	-1.95428	0.999981	ns	H. gryndleri	C. vulgaris	H. variabilis	C. vulgaris
2.51919	0.355512	469.316	7.0861	1.2949e-08	****	H. gryndleri	C. vulgaris	K. argillacea	C. vulgaris
2.33549	0.355885	469.509	6.56249	3.5328e-07	****	H. gryndleri	C. vulgaris	O. maius	C. vulgaris
0.15793	0.356569	469.421	0.442914	1	ns	H. gryndleri	C. vulgaris	Serendipitaceae_sp	C. vulgaris
1.72548	0.377271	471.086	4.57359	0.0113704	*	H. hepaticicola_PK 135-3	C. vulgaris	H. hepaticicola_UAMH7357/ICMP18553	C. vulgaris
-0.22897	0.355475	469.423	-0.644124	1	ns	H. hepaticicola_PK 135-3	C. vulgaris	H. variabilis	C. vulgaris
2.98542	0.355444	469.376	8.39912	2.31917e-11	****	H. hepaticicola_PK 135-3	C. vulgaris	K. argillacea	C. vulgaris
2.80172	0.35554	469.461	7.88017	8.05137e-11	****	H. hepaticicola_PK 135-3	C. vulgaris	O. maius	C. vulgaris
0.624155	0.355955	469.458	1.75347	1	ns	H. hepaticicola_PK 135-3	C. vulgaris	Serendipitaceae_sp	C. vulgaris
-1.95445	0.377018	469.664	-5.18397	0.00072107	***	H. hepaticicola_UAMH7357/ICMP18553	C. vulgaris	H. variabilis	C. vulgaris
1.25994	0.377302	471.147	3.33933	0.507009	ns	H. hepaticicola_UAMH7357/ICMP18553	C. vulgaris	K. argillacea	C. vulgaris
1.07624	0.377175	470.633	2.85342	0.886171	ns	H. hepaticicola_UAMH7357/ICMP18553	C. vulgaris	O. maius	C. vulgaris
-1.10133	0.377405	470.602	-2.91815	0.849683	ns	H. hepaticicola_UAMH7357/ICMP18553	C. vulgaris	Serendipitaceae_sp	C. vulgaris
3.21439	0.355504	469.465	9.04179	2.20166e-11	****	H. variabilis	C. vulgaris	K. argillacea	C. vulgaris
3.03069	0.355441	469.374	8.52657	2.22479e-11	****	H. variabilis	C. vulgaris	O. maius	C. vulgaris
0.853125	0.355694	469.29	2.39848	0.994534	ns	H. variabilis	C. vulgaris	Serendipitaceae_sp	C. vulgaris
-0.1837	0.355583	469.519	-0.516615	1	ns	K. argillacea	C. vulgaris	O. maius	C. vulgaris
-2.36126	0.356048	469.553	-6.63187	2.30633e-07	****	K. argillacea	C. vulgaris	Serendipitaceae_sp	C. vulgaris
-2.17756	0.355563	469.313	-6.12427	4.77784e-06	****	O. maius	C. vulgaris	Serendipitaceae_sp	C. vulgaris
0.47271	0.459144	470.163	1.02955	1	ns	H. bicolor	G. shallon	H. gryndleri	G. shallon
-0.228993	0.44255	468.929	-0.51744	1	ns	H. bicolor	G. shallon	H. hepaticicola_PK 135-3	G. shallon
0.254575	0.463678	469.279	0.549035	1	ns	H. bicolor	G. shallon	H. hepaticicola_UAMH7357/ICMP18553	G. shallon
-0.510919	0.442482	469.013	-1.15467	1	ns	H. bicolor	G. shallon	H. variabilis	G. shallon
0.840511	0.459985	470.811	1.82726	0.999998	ns	H. bicolor	G. shallon	K. argillacea	G. shallon
0.110314	0.442165	469.043	0.249485	1	ns	H. bicolor	G. shallon	O. maius	G. shallon
-0.409416	0.460191	470.027	-0.889666	1	ns	H. bicolor	G. shallon	Serendipitaceae_sp	G. shallon
-0.701703	0.442443	470.883	-1.58598	1	ns	H. gryndleri	G. shallon	H. hepaticicola_PK 135-3	G. shallon
-0.218135	0.461992	469.58	-0.472162	1	ns	H. gryndleri	G. shallon	H. hepaticicola_UAMH7357/ICMP18553	G. shallon
-0.983629	0.442124	469.075	-2.22478	0.999115	ns	H. gryndleri	G. shallon	H. variabilis	G. shallon
0.367801	0.460996	471.004	0.79784	1	ns	H. gryndleri	G. shallon	K. argillacea	G. shallon
-0.362397	0.44214	469.097	-0.819642	1	ns	H. gryndleri	G. shallon	O. maius	G. shallon
-0.882126	0.459417	470.135	-1.9201	0.99999	ns	H. gryndleri	G. shallon	Serendipitaceae_sp	G. shallon
0.483569	0.444791	470.577	1.08718	1	ns	H. hepaticicola_PK 135-3	G. shallon	H. hepaticicola_UAMH7357/ICMP18553	G. shallon
-0.281926	0.424891	469.896	-0.663525	1	ns	H. hepaticicola_PK 135-3	G. shallon	H. variabilis	G. shallon
1.0695	0.445251	471.65	2.40202	0.994358	ns	H. hepaticicola_PK 135-3	G. shallon	K. argillacea	G. shallon
0.339307	0.425091	469.871	0.798197	1	ns	H. hepaticicola_PK 135-3	G. shallon	O. maius	G. shallon
-0.180423	0.442622	470.929	-0.407623	1	ns	H. hepaticicola_PK 135-3	G. shallon	Serendipitaceae_sp	G. shallon
-0.765494	0.44469	468.496	-1.72141	1	ns	H. hepaticicola_UAMH7357/ICMP18553	G. shallon	H. variabilis	G. shallon
0.585936	0.468631	469.113	1.25031	1	ns	H. hepaticicola_UAMH7357/ICMP18553	G. shallon	K. argillacea	G. shallon
-0.144262	0.446052	468.447	-0.323419	1	ns	H. hepaticicola_UAMH7357/ICMP18553	G. shallon	O. maius	G. shallon
-0.663992	0.46017	469.893	-1.44293	1	ns	H. hepaticicola_UAMH7357/ICMP18553	G. shallon	Serendipitaceae_sp	G. shallon
1.35143	0.444751	470.12	3.03862	0.766523	ns	H. variabilis	G. shallon	K. argillacea	G. shallon
0.621232	0.424776	468.059	1.46249	1	ns	H. variabilis	G. shallon	O. maius	G. shallon
0.101503	0.442382	469.048	0.229445	1	ns	H. variabilis	G. shallon	Serendipitaceae_sp	G. shallon
-0.730198	0.44366	469.837	-1.64585	1	ns	K. argillacea	G. shallon	O. maius	G. shallon
-1.24993	0.463362	471.218	-2.69752	0.949244	ns	K. argillacea	G. shallon	Serendipitaceae_sp	G. shallon
-0.51973	0.442913	469.065	-1.17344	1	ns	O. maius	G. shallon	Serendipitaceae_sp	G. shallon
0.602974	0.690337	474.248	0.873448	1	ns	H. bicolor	K. latifolia	H. gryndleri	K. latifolia
-1.03828	0.533185	469.51	-1.94731	0.999983	ns	H. bicolor	K. latifolia	H. hepaticicola_PK 135-3	K. latifolia
-0.558416	0.534259	473.533	-1.04522	1	ns	H. bicolor	K. latifolia	H. hepaticicola_UAMH7357/ICMP18553	K. latifolia
-0.707126	0.513372	470.43	-1.37741	1	ns	H. bicolor	K. latifolia	H. variabilis	K. latifolia
0.893266	0.533741	471.931	1.67359	1	ns	H. bicolor	K. latifolia	K. argillacea	K. latifolia
-0.0942463	0.533724	471.952	-0.176583	1	ns	H. bicolor	K. latifolia	O. maius	K. latifolia
-1.49519	0.562443	470.966	-2.65839	0.959947	ns	H. bicolor	K. latifolia	Serendipitaceae_sp	K. latifolia
-1.64125	0.666209	472.746	-2.46357	0.990309	ns	H. gryndleri	K. latifolia	H. hepaticicola_PK 135-3	K. latifolia
-1.16139	0.665997	472.824	-1.74384	1	ns	H. gryndleri	K. latifolia	H. hepaticicola_UAMH7357/ICMP18553	K. latifolia
-1.3101	0.650185	473.32	-2.01496	0.99995	ns	H. gryndleri	K. latifolia	H. variabilis	K. latifolia
0.290292	0.666013	472.758	0.435865	1	ns	H. gryndleri	K. latifolia	K. argillacea	K. latifolia
-0.69722	0.666263	472.779	-1.04646	1	ns	H. gryndleri	K. latifolia	O. maius	K. latifolia
-2.09817	0.689083	471.978	-3.04486	0.76175	ns	H. gryndleri	K. latifolia	Serendipitaceae_sp	K. latifolia
0.479862	0.503351	472.349	0.953335	1	ns	H. hepaticicola_PK 135-3	K. latifolia	H. hepaticicola_UAMH7357/ICMP18553	K. latifolia
0.331152	0.481359	469.134	0.687952	1	ns	H. hepaticicola_PK 135-3	K. latifolia	H. variabilis	K. latifolia
1.93154	0.502909	470.58	3.84075	0.155329	ns	H. hepaticicola_PK 135-3	K. latifolia	K. argillacea	K. latifolia
0.944032	0.50288	470.575	1.87725	0.999995	ns	H. hepaticicola_PK 135-3	K. latifolia	O. maius	K. latifolia
-0.456914	0.533242	469.359	-0.85686	1	ns	H. hepaticicola_PK 135-3	K. latifolia	Serendipitaceae_sp	K. latifolia
-0.14871	0.481575	471.364	-0.308799	1	ns	H. hepaticicola_UAMH7357/ICMP18553	K. latifolia	H. variabilis	K. latifolia
1.45168	0.502862	470.503	2.88684	0.868089	ns	H. hepaticicola_UAMH7357/ICMP18553	K. latifolia	K. argillacea	K. latifolia
0.46417	0.503394	472.368	0.922081	1	ns	H. hepaticicola_UAMH7357/ICMP18553	K. latifolia	O. maius	K. latifolia
-0.936776	0.533657	471.946	-1.75539	1	ns	H. hepaticicola_UAMH7357/ICMP18553	K. latifolia	Serendipitaceae_sp	K. latifolia
1.60039	0.481593	471.325	3.32312	0.521495	ns	H. variabilis	K. latifolia	K. argillacea	K. latifolia
0.61288	0.481405	469.194	1.27311	1	ns	H. variabilis	K. latifolia	O. maius	K. latifolia
-0.788066	0.513252	470.575	-1.53544	1	ns	H. variabilis	K. latifolia	Serendipitaceae_sp	K. latifolia
-0.987512	0.503404	472.582	-1.96167	0.999979	ns	K. argillacea	K. latifolia	O. maius	K. latifolia
-2.38846	0.533654	471.926	-4.47566	0.0169316	*	K. argillacea	K. latifolia	Serendipitaceae_sp	K. latifolia
-1.40095	0.533815	471.854	-2.62441	0.967795	ns	O. maius	K. latifolia	Serendipitaceae_sp	K. latifolia
0.157298	0.424776	468.059	0.370308	1	ns	H. bicolor	P. japonica	H. gryndleri	P. japonica
-0.378077	0.424629	468.041	-0.890369	1	ns	H. bicolor	P. japonica	H. hepaticicola_PK 135-3	P. japonica
0.809099	0.424805	468.063	1.90464	0.999992	ns	H. bicolor	P. japonica	H. hepaticicola_UAMH7357/ICMP18553	P. japonica
0.0165126	0.424836	468.067	0.0388683	1	ns	H. bicolor	P. japonica	H. variabilis	P. japonica
1.0514	0.465676	470.169	2.25779	0.998706	ns	H. bicolor	P. japonica	K. argillacea	P. japonica
0.520752	0.424906	468.075	1.22557	1	ns	H. bicolor	P. japonica	O. maius	P. japonica
-0.503827	0.424636	468.042	-1.18649	1	ns	H. bicolor	P. japonica	Serendipitaceae_sp	P. japonica
-0.535375	0.424836	468.067	-1.26019	1	ns	H. gryndleri	P. japonica	H. hepaticicola_PK 135-3	P. japonica
0.651801	0.424626	468.04	1.535	1	ns	H. gryndleri	P. japonica	H. hepaticicola_UAMH7357/ICMP18553	P. japonica
-0.140785	0.424629	468.041	-0.331549	1	ns	H. gryndleri	P. japonica	H. variabilis	P. japonica
0.894102	0.46613	470.18	1.91814	0.99999	ns	H. gryndleri	P. japonica	K. argillacea	P. japonica
0.363454	0.424645	468.043	0.855902	1	ns	H. gryndleri	P. japonica	O. maius	P. japonica
-0.661125	0.42487	468.071	-1.55607	1	ns	H. gryndleri	P. japonica	Serendipitaceae_sp	P. japonica
1.18718	0.42487	468.071	2.79421	0.914156	ns	H. hepaticicola_PK 135-3	P. japonica	H. hepaticicola_UAMH7357/ICMP18553	P. japonica
0.39459	0.424906	468.075	0.928652	1	ns	H. hepaticicola_PK 135-3	P. japonica	H. variabilis	P. japonica
1.42948	0.465623	470.17	3.07003	0.742007	ns	H. hepaticicola_PK 135-3	P. japonica	K. argillacea	P. japonica
0.898829	0.424986	468.085	2.11496	0.999782	ns	H. hepaticicola_PK 135-3	P. japonica	O. maius	P. japonica
-0.12575	0.424626	468.04	-0.296144	1	ns	H. hepaticicola_PK 135-3	P. japonica	Serendipitaceae_sp	P. japonica
-0.792586	0.424626	468.04	-1.86655	0.999996	ns	H. hepaticicola_UAMH7357/ICMP18553	P. japonica	H. variabilis	P. japonica
0.242301	0.466185	470.182	0.519753	1	ns	H. hepaticicola_UAMH7357/ICMP18553	P. japonica	K. argillacea	P. japonica
-0.288347	0.424636	468.042	-0.679045	1	ns	H. hepaticicola_UAMH7357/ICMP18553	P. japonica	O. maius	P. japonica
-1.31293	0.424906	468.075	-3.08992	0.725964	ns	H. hepaticicola_UAMH7357/ICMP18553	P. japonica	Serendipitaceae_sp	P. japonica
1.03489	0.466243	470.185	2.21963	0.999168	ns	H. variabilis	P. japonica	K. argillacea	P. japonica
0.50424	0.424629	468.041	1.18748	1	ns	H. variabilis	P. japonica	O. maius	P. japonica
-0.52034	0.424945	468.08	-1.22449	1	ns	H. variabilis	P. japonica	Serendipitaceae_sp	P. japonica
-0.530648	0.466364	470.19	-1.13784	1	ns	K. argillacea	P. japonica	O. maius	P. japonica
-1.55523	0.4656	470.17	-3.34027	0.506183	ns	K. argillacea	P. japonica	Serendipitaceae_sp	P. japonica
-1.02458	0.42503	468.091	-2.41061	0.993888	ns	O. maius	P. japonica	Serendipitaceae_sp	P. japonica
-0.941201	0.365649	471.581	-2.57406	0.977185	ns	H. bicolor	R. arboreum	H. gryndleri	R. arboreum
-0.0496438	0.386999	470.579	-0.128279	1	ns	H. bicolor	R. arboreum	H. hepaticicola_PK 135-3	R. arboreum
0.0388336	0.400707	469.508	0.0969128	1	ns	H. bicolor	R. arboreum	H. hepaticicola_UAMH7357/ICMP18553	R. arboreum
-1.32205	0.366514	472.814	-3.60708	0.289747	ns	H. bicolor	R. arboreum	H. variabilis	R. arboreum
0.798494	0.376413	471.435	2.12132	0.999763	ns	H. bicolor	R. arboreum	K. argillacea	R. arboreum
-0.0148849	0.376473	473.543	-0.0395378	1	ns	H. bicolor	R. arboreum	O. maius	R. arboreum
-1.15916	0.376979	468.385	-3.07487	0.738127	ns	H. bicolor	R. arboreum	Serendipitaceae_sp	R. arboreum
0.891557	0.377287	470.546	2.36307	0.996095	ns	H. gryndleri	R. arboreum	H. hepaticicola_PK 135-3	R. arboreum
0.980034	0.392726	471.983	2.49546	0.987406	ns	H. gryndleri	R. arboreum	H. hepaticicola_UAMH7357/ICMP18553	R. arboreum
-0.380844	0.355671	469.36	-1.07078	1	ns	H. gryndleri	R. arboreum	H. variabilis	R. arboreum
1.73969	0.365903	469.919	4.75452	0.00526609	**	H. gryndleri	R. arboreum	K. argillacea	R. arboreum
0.926316	0.365726	470.385	2.53281	0.983142	ns	H. gryndleri	R. arboreum	O. maius	R. arboreum
-0.21796	0.366674	470.589	-0.594425	1	ns	H. gryndleri	R. arboreum	Serendipitaceae_sp	R. arboreum
0.0884774	0.413249	472.524	0.214102	1	ns	H. hepaticicola_PK 135-3	R. arboreum	H. hepaticicola_UAMH7357/ICMP18553	R. arboreum
-1.2724	0.37731	471.814	-3.3723	0.477799	ns	H. hepaticicola_PK 135-3	R. arboreum	H. variabilis	R. arboreum
0.848137	0.386646	471.459	2.19358	0.999394	ns	H. hepaticicola_PK 135-3	R. arboreum	K. argillacea	R. arboreum
0.0347589	0.386912	473.416	0.0898366	1	ns	H. hepaticicola_PK 135-3	R. arboreum	O. maius	R. arboreum
-1.10952	0.386813	469.893	-2.86836	0.878283	ns	H. hepaticicola_PK 135-3	R. arboreum	Serendipitaceae_sp	R. arboreum
-1.36088	0.393987	473.228	-3.45412	0.40752	ns	H. hepaticicola_UAMH7357/ICMP18553	R. arboreum	H. variabilis	R. arboreum
0.75966	0.403625	472.894	1.8821	0.999995	ns	H. hepaticicola_UAMH7357/ICMP18553	R. arboreum	K. argillacea	R. arboreum
-0.0537185	0.403183	472.988	-0.133236	1	ns	H. hepaticicola_UAMH7357/ICMP18553	R. arboreum	O. maius	R. arboreum
-1.19799	0.404309	470.076	-2.96307	0.82087	ns	H. hepaticicola_UAMH7357/ICMP18553	R. arboreum	Serendipitaceae_sp	R. arboreum
2.12054	0.365349	470.048	5.80415	2.88898e-05	****	H. variabilis	R. arboreum	K. argillacea	R. arboreum
1.30716	0.365293	470.289	3.57839	0.31024	ns	H. variabilis	R. arboreum	O. maius	R. arboreum
0.162884	0.365939	471.979	0.445113	1	ns	H. variabilis	R. arboreum	Serendipitaceae_sp	R. arboreum
-0.813378	0.374868	470.758	-2.16977	0.99955	ns	K. argillacea	R. arboreum	O. maius	R. arboreum
-1.95765	0.37494	470.689	-5.22125	0.000600366	***	K. argillacea	R. arboreum	Serendipitaceae_sp	R. arboreum
-1.14428	0.375372	472.628	-3.04838	0.759041	ns	O. maius	R. arboreum	Serendipitaceae_sp	R. arboreum
1.96603	0.411568	470.615	4.77693	0.00477121	**	H. bicolor	R. ferrugineum	H. gryndleri	R. ferrugineum
0.348208	0.411829	469.005	0.845515	1	ns	H. bicolor	R. ferrugineum	H. hepaticicola_PK 135-3	R. ferrugineum
1.32	0.411768	471.794	3.20568	0.626824	ns	H. bicolor	R. ferrugineum	H. hepaticicola_UAMH7357/ICMP18553	R. ferrugineum
0.672729	0.442844	471.317	1.51911	1	ns	H. bicolor	R. ferrugineum	H. variabilis	R. ferrugineum
2.97515	0.639771	474.908	4.65033	0.00823083	**	H. bicolor	R. ferrugineum	K. argillacea	R. ferrugineum
1.1139	0.400693	469.777	2.77992	0.920174	ns	H. bicolor	R. ferrugineum	O. maius	R. ferrugineum
0.510438	0.401354	471.959	1.27179	1	ns	H. bicolor	R. ferrugineum	Serendipitaceae_sp	R. ferrugineum
-1.61782	0.3977	469.646	-4.06795	0.0761596	ns	H. gryndleri	R. ferrugineum	H. hepaticicola_PK 135-3	R. ferrugineum
-0.646034	0.397677	471.17	-1.62452	1	ns	H. gryndleri	R. ferrugineum	H. hepaticicola_UAMH7357/ICMP18553	R. ferrugineum
-1.2933	0.429481	470.298	-3.01131	0.786968	ns	H. gryndleri	R. ferrugineum	H. variabilis	R. ferrugineum
1.00912	0.630132	474.289	1.60144	1	ns	H. gryndleri	R. ferrugineum	K. argillacea	R. ferrugineum
-0.852134	0.386137	468.84	-2.20682	0.999286	ns	H. gryndleri	R. ferrugineum	O. maius	R. ferrugineum
-1.45559	0.386889	472.374	-3.7623	0.193992	ns	H. gryndleri	R. ferrugineum	Serendipitaceae_sp	R. ferrugineum
0.971788	0.397954	469.914	2.44196	0.991934	ns	H. hepaticicola_PK 135-3	R. ferrugineum	H. hepaticicola_UAMH7357/ICMP18553	R. ferrugineum
0.324521	0.429325	469.94	0.755887	1	ns	H. hepaticicola_PK 135-3	R. ferrugineum	H. variabilis	R. ferrugineum
2.62694	0.630267	474.89	4.16798	0.053942	ns	H. hepaticicola_PK 135-3	R. ferrugineum	K. argillacea	R. ferrugineum
0.765689	0.386269	468.893	1.98227	0.99997	ns	H. hepaticicola_PK 135-3	R. ferrugineum	O. maius	R. ferrugineum
0.16223	0.38649	471.49	0.419753	1	ns	H. hepaticicola_PK 135-3	R. ferrugineum	Serendipitaceae_sp	R. ferrugineum
-0.647267	0.429891	471.697	-1.50565	1	ns	H. hepaticicola_UAMH7357/ICMP18553	R. ferrugineum	H. variabilis	R. ferrugineum
1.65515	0.631542	474.825	2.62081	0.968573	ns	H. hepaticicola_UAMH7357/ICMP18553	R. ferrugineum	K. argillacea	R. ferrugineum
-0.2061	0.386441	470.567	-0.533327	1	ns	H. hepaticicola_UAMH7357/ICMP18553	R. ferrugineum	O. maius	R. ferrugineum
-0.809558	0.387092	472.624	-2.09139	0.999844	ns	H. hepaticicola_UAMH7357/ICMP18553	R. ferrugineum	Serendipitaceae_sp	R. ferrugineum
2.30242	0.650922	474.846	3.53717	0.340952	ns	H. variabilis	R. ferrugineum	K. argillacea	R. ferrugineum
0.441168	0.419177	471.002	1.05246	1	ns	H. variabilis	R. ferrugineum	O. maius	R. ferrugineum
-0.162291	0.419736	473.786	-0.38665	1	ns	H. variabilis	R. ferrugineum	Serendipitaceae_sp	R. ferrugineum
-1.86125	0.623052	474.405	-2.98731	0.804247	ns	K. argillacea	R. ferrugineum	O. maius	R. ferrugineum
-2.46471	0.622989	474.542	-3.95626	0.10937	ns	K. argillacea	R. ferrugineum	Serendipitaceae_sp	R. ferrugineum
-0.603458	0.374939	470.701	-1.60948	1	ns	O. maius	R. ferrugineum	Serendipitaceae_sp	R. ferrugineum
-0.760254	0.365633	471.23	-2.07928	0.999868	ns	H. bicolor	V. angustifolium	H. gryndleri	V. angustifolium
-1.13163	0.375178	471.74	-3.01624	0.783354	ns	H. bicolor	V. angustifolium	H. hepaticicola_PK 135-3	V. angustifolium
-0.818442	0.374858	470.845	-2.18334	0.999466	ns	H. bicolor	V. angustifolium	H. hepaticicola_UAMH7357/ICMP18553	V. angustifolium
-0.866318	0.365352	470.028	-2.37118	0.995775	ns	H. bicolor	V. angustifolium	H. variabilis	V. angustifolium
1.07556	0.386837	472.781	2.78039	0.920015	ns	H. bicolor	V. angustifolium	K. argillacea	V. angustifolium
-1.31238	0.386908	472.525	-3.39197	0.460566	ns	H. bicolor	V. angustifolium	O. maius	V. angustifolium
-1.83067	0.38655	471.556	-4.7359	0.00570708	**	H. bicolor	V. angustifolium	Serendipitaceae_sp	V. angustifolium
-0.371374	0.365091	468.808	-1.01721	1	ns	H. gryndleri	V. angustifolium	H. hepaticicola_PK 135-3	V. angustifolium
-0.0581881	0.365356	469.834	-0.159264	1	ns	H. gryndleri	V. angustifolium	H. hepaticicola_UAMH7357/ICMP18553	V. angustifolium
-0.106064	0.355448	469.393	-0.298394	1	ns	H. gryndleri	V. angustifolium	H. variabilis	V. angustifolium
1.83581	0.377553	472.936	4.86239	0.00325619	**	H. gryndleri	V. angustifolium	K. argillacea	V. angustifolium
-0.552129	0.37716	470.635	-1.46391	1	ns	H. gryndleri	V. angustifolium	O. maius	V. angustifolium
-1.07041	0.377423	472.064	-2.8361	0.89491	ns	H. gryndleri	V. angustifolium	Serendipitaceae_sp	V. angustifolium
0.313186	0.374914	470.565	0.835354	1	ns	H. hepaticicola_PK 135-3	V. angustifolium	H. hepaticicola_UAMH7357/ICMP18553	V. angustifolium
0.26531	0.365268	470.074	0.726344	1	ns	H. hepaticicola_PK 135-3	V. angustifolium	H. variabilis	V. angustifolium
2.20719	0.386875	473.478	5.70516	4.93035e-05	****	H. hepaticicola_PK 135-3	V. angustifolium	K. argillacea	V. angustifolium
-0.180755	0.386494	471.494	-0.467679	1	ns	H. hepaticicola_PK 135-3	V. angustifolium	O. maius	V. angustifolium
-0.699037	0.386726	472.634	-1.80758	0.999999	ns	H. hepaticicola_PK 135-3	V. angustifolium	Serendipitaceae_sp	V. angustifolium
-0.0478755	0.365282	469.855	-0.131065	1	ns	H. hepaticicola_UAMH7357/ICMP18553	V. angustifolium	H. variabilis	V. angustifolium
1.894	0.386366	470.547	4.90209	0.00272369	**	H. hepaticicola_UAMH7357/ICMP18553	V. angustifolium	K. argillacea	V. angustifolium
-0.49394	0.386458	470.2	-1.27812	1	ns	H. hepaticicola_UAMH7357/ICMP18553	V. angustifolium	O. maius	V. angustifolium
-1.01222	0.38655	471.665	-2.61861	0.969005	ns	H. hepaticicola_UAMH7357/ICMP18553	V. angustifolium	Serendipitaceae_sp	V. angustifolium
1.94188	0.377546	472.99	5.14341	0.000875781	***	H. variabilis	V. angustifolium	K. argillacea	V. angustifolium
-0.446065	0.377002	469.341	-1.18319	1	ns	H. variabilis	V. angustifolium	O. maius	V. angustifolium
-0.964348	0.377014	469.652	-2.55786	0.979688	ns	H. variabilis	V. angustifolium	Serendipitaceae_sp	V. angustifolium
-2.38794	0.398043	473.259	-5.99921	9.70485e-06	****	K. argillacea	V. angustifolium	O. maius	V. angustifolium
-2.90622	0.398446	474.624	-7.29389	3.27417e-09	****	K. argillacea	V. angustifolium	Serendipitaceae_sp	V. angustifolium
-0.518283	0.397468	469.718	-1.30396	1	ns	O. maius	V. angustifolium	Serendipitaceae_sp	V. angustifolium
-0.377259	0.367488	468.938	-1.02659	1	ns	H. bicolor	V. myrtillus	H. gryndleri	V. myrtillus
0.146585	0.358182	471.315	0.409248	1	ns	H. bicolor	V. myrtillus	H. hepaticicola_PK 135-3	V. myrtillus
0.430061	0.365396	471.276	1.17697	1	ns	H. bicolor	V. myrtillus	H. hepaticicola_UAMH7357/ICMP18553	V. myrtillus
-0.68516	0.355623	470.402	-1.92664	0.999988	ns	H. bicolor	V. myrtillus	H. variabilis	V. myrtillus
0.647972	0.355293	468.044	1.82377	0.999998	ns	H. bicolor	V. myrtillus	K. argillacea	V. myrtillus
-0.132184	0.35544	469.394	-0.371887	1	ns	H. bicolor	V. myrtillus	O. maius	V. myrtillus
-1.17045	0.36531	468.862	-3.20399	0.628325	ns	H. bicolor	V. myrtillus	Serendipitaceae_sp	V. myrtillus
0.523844	0.365244	469.976	1.43423	1	ns	H. gryndleri	V. myrtillus	H. hepaticicola_PK 135-3	V. myrtillus
0.80732	0.376729	469.89	2.14297	0.999682	ns	H. gryndleri	V. myrtillus	H. hepaticicola_UAMH7357/ICMP18553	V. myrtillus
-0.307901	0.368507	469.187	-0.835536	1	ns	H. gryndleri	V. myrtillus	H. variabilis	V. myrtillus
1.02523	0.367017	468.878	2.79342	0.914505	ns	H. gryndleri	V. myrtillus	K. argillacea	V. myrtillus
0.245075	0.367083	468.7	0.667629	1	ns	H. gryndleri	V. myrtillus	O. maius	V. myrtillus
-0.79319	0.375813	469.55	-2.1106	0.999795	ns	H. gryndleri	V. myrtillus	Serendipitaceae_sp	V. myrtillus
0.283475	0.367655	471.989	0.771037	1	ns	H. hepaticicola_PK 135-3	V. myrtillus	H. hepaticicola_UAMH7357/ICMP18553	V. myrtillus
-0.831745	0.359096	470.421	-2.31622	0.997562	ns	H. hepaticicola_PK 135-3	V. myrtillus	H. variabilis	V. myrtillus
0.501387	0.357687	471.221	1.40175	1	ns	H. hepaticicola_PK 135-3	V. myrtillus	K. argillacea	V. myrtillus
-0.278769	0.357594	469.962	-0.779569	1	ns	H. hepaticicola_PK 135-3	V. myrtillus	O. maius	V. myrtillus
-1.31703	0.366683	471.619	-3.59175	0.300589	ns	H. hepaticicola_PK 135-3	V. myrtillus	Serendipitaceae_sp	V. myrtillus
-1.11522	0.365533	471.042	-3.05094	0.757038	ns	H. hepaticicola_UAMH7357/ICMP18553	V. myrtillus	H. variabilis	V. myrtillus
0.217912	0.36539	471.291	0.596381	1	ns	H. hepaticicola_UAMH7357/ICMP18553	V. myrtillus	K. argillacea	V. myrtillus
-0.562244	0.365257	470.118	-1.53931	1	ns	H. hepaticicola_UAMH7357/ICMP18553	V. myrtillus	O. maius	V. myrtillus
-1.60051	0.375301	472.96	-4.2646	0.0380991	*	H. hepaticicola_UAMH7357/ICMP18553	V. myrtillus	Serendipitaceae_sp	V. myrtillus
1.33313	0.355734	470.316	3.74756	0.202026	ns	H. variabilis	V. myrtillus	K. argillacea	V. myrtillus
0.552976	0.355743	470.376	1.55443	1	ns	H. variabilis	V. myrtillus	O. maius	V. myrtillus
-0.48529	0.365924	470.983	-1.3262	1	ns	H. variabilis	V. myrtillus	Serendipitaceae_sp	V. myrtillus
-0.780156	0.35542	469.371	-2.19502	0.999382	ns	K. argillacea	V. myrtillus	O. maius	V. myrtillus
-1.81842	0.365186	468.83	-4.97944	0.0019101	**	K. argillacea	V. myrtillus	Serendipitaceae_sp	V. myrtillus
-1.03827	0.365357	470.114	-2.84178	0.892074	ns	O. maius	V. myrtillus	Serendipitaceae_sp	V. myrtillus
0.0751603	0.433365	469.059	0.173434	1	ns	H. bicolor	V. vitis-idaea	H. gryndleri	V. vitis-idaea
-0.267955	0.424726	468.053	-0.630889	1	ns	H. bicolor	V. vitis-idaea	H. hepaticicola_PK 135-3	V. vitis-idaea
-0.293729	0.424726	468.053	-0.691573	1	ns	H. bicolor	V. vitis-idaea	H. hepaticicola_UAMH7357/ICMP18553	V. vitis-idaea
-0.894989	0.426069	468.218	-2.10057	0.999821	ns	H. bicolor	V. vitis-idaea	H. variabilis	V. vitis-idaea
1.03374	0.42988	468.669	2.40471	0.99421	ns	H. bicolor	V. vitis-idaea	K. argillacea	V. vitis-idaea
0.0429167	0.428258	468.481	0.100212	1	ns	H. bicolor	V. vitis-idaea	O. maius	V. vitis-idaea
-0.819014	0.42738	468.376	-1.91636	0.99999	ns	H. bicolor	V. vitis-idaea	Serendipitaceae_sp	V. vitis-idaea
-0.343115	0.435314	469.268	-0.788201	1	ns	H. gryndleri	V. vitis-idaea	H. hepaticicola_PK 135-3	V. vitis-idaea
-0.368889	0.435314	469.268	-0.847409	1	ns	H. gryndleri	V. vitis-idaea	H. hepaticicola_UAMH7357/ICMP18553	V. vitis-idaea
-0.970149	0.427742	468.419	-2.26807	0.998546	ns	H. gryndleri	V. vitis-idaea	H. variabilis	V. vitis-idaea
0.958577	0.425076	468.096	2.25507	0.998743	ns	H. gryndleri	V. vitis-idaea	K. argillacea	V. vitis-idaea
-0.0322436	0.425749	468.179	-0.0757337	1	ns	H. gryndleri	V. vitis-idaea	O. maius	V. vitis-idaea
-0.894174	0.426334	468.25	-2.09736	0.999829	ns	H. gryndleri	V. vitis-idaea	Serendipitaceae_sp	V. vitis-idaea
-0.0257742	0.424624	468.04	-0.0606987	1	ns	H. hepaticicola_PK 135-3	V. vitis-idaea	H. hepaticicola_UAMH7357/ICMP18553	V. vitis-idaea
-0.627034	0.426932	468.323	-1.4687	1	ns	H. hepaticicola_PK 135-3	V. vitis-idaea	H. variabilis	V. vitis-idaea
1.30169	0.431423	468.844	3.0172	0.782617	ns	H. hepaticicola_PK 135-3	V. vitis-idaea	K. argillacea	V. vitis-idaea
0.310872	0.429563	468.633	0.723693	1	ns	H. hepaticicola_PK 135-3	V. vitis-idaea	O. maius	V. vitis-idaea
-0.551059	0.428531	468.513	-1.28593	1	ns	H. hepaticicola_PK 135-3	V. vitis-idaea	Serendipitaceae_sp	V. vitis-idaea
-0.60126	0.426932	468.323	-1.40833	1	ns	H. hepaticicola_UAMH7357/ICMP18553	V. vitis-idaea	H. variabilis	V. vitis-idaea
1.32747	0.431423	468.844	3.07695	0.736468	ns	H. hepaticicola_UAMH7357/ICMP18553	V. vitis-idaea	K. argillacea	V. vitis-idaea
0.336646	0.429563	468.633	0.783693	1	ns	H. hepaticicola_UAMH7357/ICMP18553	V. vitis-idaea	O. maius	V. vitis-idaea
-0.525285	0.428531	468.513	-1.22578	1	ns	H. hepaticicola_UAMH7357/ICMP18553	V. vitis-idaea	Serendipitaceae_sp	V. vitis-idaea
1.92873	0.425825	468.188	4.52938	0.013649	*	H. variabilis	V. vitis-idaea	K. argillacea	V. vitis-idaea
0.937905	0.425125	468.102	2.20619	0.999291	ns	H. variabilis	V. vitis-idaea	O. maius	V. vitis-idaea
0.0759745	0.424836	468.067	0.178832	1	ns	H. variabilis	V. vitis-idaea	Serendipitaceae_sp	V. vitis-idaea
-0.99082	0.424776	468.059	-2.33257	0.997113	ns	K. argillacea	V. vitis-idaea	O. maius	V. vitis-idaea
-1.85275	0.42503	468.091	-4.35911	0.0267545	*	K. argillacea	V. vitis-idaea	Serendipitaceae_sp	V. vitis-idaea
-0.861931	0.424686	468.048	-2.02957	0.999937	ns	O. maius	V. vitis-idaea	Serendipitaceae_sp	V. vitis-idaea
D
plant_sp	response	SE	df	n	lower.CL	upper.CL	null	t.ratio	p.value
C_vulgaris	0.0979598	0.0961493	229.004	75	-0.0746641	0.306496	34.0956	-37.0408	1.12596e-98
G_shallon	0.00193997	0.107902	322.556	51	-0.187314	0.24114	34.0956	-30.6904	1.05874e-97
K_latifolia	1.8348	0.402597	348.677	36	1.14715	2.75294	34.0956	-17.3341	5.48002e-49
P_japonica	-0.0495879	0.0942285	283.608	54	-0.216322	0.157547	34.0956	-33.677	4.16228e-101
R_arboreum	1.6519	0.243504	217.693	71	1.21433	2.17983	34.0956	-27.4712	1.09339e-72
R_ferrugineum	2.82083	0.466753	362.954	57	2.00728	3.86168	34.0956	-17.8796	9.98544e-52
V_angustifolium	0.365181	0.123944	246.025	71	0.14309	0.634359	34.0956	-33.9736	7.01749e-95
V_myrtillus	-0.220832	0.0635793	212.835	77	-0.33534	-0.0832826	34.0956	-42.3165	1.3718e-105
V_vitis-idaea	0.554834	0.177177	331.355	56	0.244797	0.948512	34.0956	-26.1697	1.23887e-82
E
fungal_sp	response	SE	df	n	lower.CL	upper.CL	null	t.ratio	p.value
H_bicolor	0.471156	0.139282	264.484	66	0.222522	0.774647	34.0956	-31.9643	7.976e-93
H_gryndleri	0.425959	0.143571	296.343	69	0.171398	0.740753	34.0956	-30.2999	9.10848e-93
H_hepaticicola_1	1.23164	0.206572	238.911	71	0.861117	1.67992	34.0956	-28.9161	5.48077e-80
H_hepaticicola_2	0.253984	0.116639	257.971	66	0.0456353	0.508024	34.0956	-33.8498	6.93999e-97
H_variabilis	1.7415	0.252139	236.19	73	1.28861	2.28792	34.0956	-27.0987	1.9692e-74
K_argillacea	-0.496528	0.0466389	315.072	62	-0.578701	-0.393623	34.0956	-38.9376	1.92282e-122
O_maius	0.23757	0.109588	239.451	72	0.0408668	0.475204	34.0956	-35.6659	8.81882e-98
Serendipitaceae_sp	2.30115	0.318605	256.491	69	1.73132	2.99418	34.0956	-24.0511	1.09438e-67

## Sheet: Table S4
Table S4. Mycorrhizal growth response (MGR) of belowground biomass. The belowground MGR of each plant-fungi combination was fitted into a linear mixed-effect model (a) and the responses of all plant-fungi combinations were compared using estimated marginal means (b). The belowground MGR of each plant-fungi combination within a plant species were compared with each other using the function “pairs”…
A
	Estimate	Std. Error	df	t value	Pr(>|t|)
(Intercept)	-0.486828	0.330065	474.873	-1.47495	0.140889
fungal_spH_gryndleri	0.387069	0.426116	469.845	0.908366	0.364151
fungal_spH_hepaticicola_1	0.809773	0.426069	469.913	1.90057	0.0579704
fungal_spH_hepaticicola_2	-1.12447	0.447622	471.918	-2.5121	0.0123341
fungal_spH_variabilis	0.88778	0.426145	470.003	2.08328	0.0377656
fungal_spK_argillacea	-1.76169	0.42606	469.899	-4.13484	4.20755e-05
fungal_spO_maius	-1.49625	0.426271	470.866	-3.51009	0.000491041
fungal_spSerendipitaceae_sp	0.146925	0.426784	471.256	0.34426	0.730804
plant_spG_shallon	-0.0598207	0.490214	470.917	-0.12203	0.902927
plant_spK_latifolia	1.60058	0.541996	471.541	2.95313	0.00330278
plant_spP_japonica	0.443513	0.465214	470.22	0.953354	0.3409
plant_spR_arboreum	0.885236	0.435775	469.392	2.03141	0.0427763
plant_spR_ferrugineum	2.89376	0.462905	470.14	6.25131	9.1423e-10
plant_spV_angustifolium	0.204748	0.436105	471.985	0.469492	0.638935
plant_spV_myrtillus	-0.502919	0.431468	471.777	-1.1656	0.244365
plant_spV_vitis-idaea	-0.263854	0.465886	470.239	-0.566348	0.571427
Height.t0	0.53388	0.0780178	471.176	6.84305	2.42072e-11
fungal_spH_gryndleri:plant_spG_shallon	-0.698581	0.656333	470.542	-1.06437	0.287708
fungal_spH_hepaticicola_1:plant_spG_shallon	-0.452293	0.643022	469.379	-0.703386	0.482164
fungal_spH_hepaticicola_2:plant_spG_shallon	1.16292	0.675364	470.808	1.72192	0.0857403
fungal_spH_variabilis:plant_spG_shallon	-0.390046	0.643189	470.05	-0.606425	0.544525
fungal_spK_argillacea:plant_spG_shallon	1.07359	0.656966	470.511	1.63417	0.102892
fungal_spO_maius:plant_spG_shallon	1.80246	0.642889	470.292	2.80369	0.00526113
fungal_spSerendipitaceae_sp:plant_spG_shallon	0.443119	0.659083	470.813	0.672326	0.501706
fungal_spH_gryndleri:plant_spK_latifolia	-1.61684	0.861884	473.582	-1.87594	0.0612781
fungal_spH_hepaticicola_1:plant_spK_latifolia	-0.047739	0.719613	469.305	-0.0663398	0.947136
fungal_spH_hepaticicola_2:plant_spK_latifolia	1.31637	0.732838	470.129	1.79627	0.0730941
fungal_spH_variabilis:plant_spK_latifolia	-0.542738	0.702445	469.928	-0.772641	0.440123
fungal_spK_argillacea:plant_spK_latifolia	1.22819	0.719767	470.655	1.70637	0.0885984
fungal_spO_maius:plant_spK_latifolia	0.683365	0.719824	471.538	0.949349	0.342929
fungal_spSerendipitaceae_sp:plant_spK_latifolia	0.830936	0.74608	471.014	1.11374	0.265961
fungal_spH_gryndleri:plant_spP_japonica	-1.27029	0.62855	469.303	-2.02099	0.0438481
fungal_spH_hepaticicola_1:plant_spP_japonica	-0.62548	0.628528	469.282	-0.995151	0.320176
fungal_spH_hepaticicola_2:plant_spP_japonica	0.252076	0.643676	470.576	0.39162	0.695516
fungal_spH_variabilis:plant_spP_japonica	-0.689109	0.628953	469.434	-1.09564	0.273796
fungal_spK_argillacea:plant_spP_japonica	1.22081	0.661832	470.741	1.84459	0.0657258
fungal_spO_maius:plant_spP_japonica	1.13109	0.629227	469.883	1.79759	0.0728842
fungal_spSerendipitaceae_sp:plant_spP_japonica	0.196868	0.628901	469.955	0.313035	0.754393
fungal_spH_gryndleri:plant_spR_arboreum	0.713277	0.58282	469.323	1.22384	0.221627
fungal_spH_hepaticicola_1:plant_spR_arboreum	-0.573455	0.59875	470.613	-0.957753	0.338679
fungal_spH_hepaticicola_2:plant_spR_arboreum	1.03714	0.624945	470.676	1.65956	0.0976684
fungal_spH_variabilis:plant_spR_arboreum	0.550376	0.582806	469.591	0.944356	0.345473
fungal_spK_argillacea:plant_spR_arboreum	1.10002	0.590613	469.482	1.86251	0.0631556
fungal_spO_maius:plant_spR_arboreum	1.68473	0.589907	469.466	2.85592	0.0044814
fungal_spSerendipitaceae_sp:plant_spR_arboreum	0.861559	0.59004	469.983	1.46017	0.144911
fungal_spH_gryndleri:plant_spR_ferrugineum	-2.37871	0.617999	469.857	-3.84906	0.000134977
fungal_spH_hepaticicola_1:plant_spR_ferrugineum	-1.64179	0.618145	469.269	-2.656	0.00817658
fungal_spH_hepaticicola_2:plant_spR_ferrugineum	-0.609237	0.63298	472.391	-0.96249	0.336296
fungal_spH_variabilis:plant_spR_ferrugineum	-1.80634	0.642664	470.391	-2.8107	0.00514962
fungal_spK_argillacea:plant_spR_ferrugineum	-1.17153	0.814445	473.715	-1.43844	0.150971
fungal_spO_maius:plant_spR_ferrugineum	-0.360283	0.609413	470.317	-0.591198	0.554672
fungal_spSerendipitaceae_sp:plant_spR_ferrugineum	-0.697314	0.609477	471.332	-1.14412	0.253155
fungal_spH_gryndleri:plant_spV_angustifolium	-0.11585	0.58259	470.663	-0.198854	0.842463
fungal_spH_hepaticicola_1:plant_spV_angustifolium	-0.359114	0.589898	471.509	-0.608773	0.542968
fungal_spH_hepaticicola_2:plant_spV_angustifolium	1.54222	0.605519	472.582	2.54693	0.0111833
fungal_spH_variabilis:plant_spV_angustifolium	-0.215374	0.582845	470.699	-0.369522	0.711905
fungal_spK_argillacea:plant_spV_angustifolium	1.09726	0.598534	471.603	1.83325	0.0673953
fungal_spO_maius:plant_spV_angustifolium	1.97182	0.599201	473.339	3.29075	0.00107382
fungal_spSerendipitaceae_sp:plant_spV_angustifolium	1.356	0.599428	473.091	2.26216	0.0241404
fungal_spH_gryndleri:plant_spV_myrtillus	-0.052532	0.583795	470.27	-0.0899836	0.928339
fungal_spH_hepaticicola_1:plant_spV_myrtillus	-0.886769	0.577495	471.398	-1.53555	0.125321
fungal_spH_hepaticicola_2:plant_spV_myrtillus	0.598623	0.598615	472.647	1.00001	0.317816
fungal_spH_variabilis:plant_spV_myrtillus	-0.139657	0.575414	471.385	-0.242708	0.808337
fungal_spK_argillacea:plant_spV_myrtillus	1.3582	0.575351	469.395	2.36065	0.018651
fungal_spO_maius:plant_spV_myrtillus	1.6561	0.575627	471.087	2.87704	0.0041965
fungal_spSerendipitaceae_sp:plant_spV_myrtillus	0.868137	0.583736	470.201	1.48721	0.13763
fungal_spH_gryndleri:plant_spV_vitis-idaea	-0.226919	0.636533	469.405	-0.356493	0.721632
fungal_spH_hepaticicola_1:plant_spV_vitis-idaea	-0.459611	0.628664	469.323	-0.731092	0.465088
fungal_spH_hepaticicola_2:plant_spV_vitis-idaea	1.2273	0.643566	470.533	1.90702	0.0571261
fungal_spH_variabilis:plant_spV_vitis-idaea	0.0719688	0.629209	469.168	0.11438	0.908986
fungal_spK_argillacea:plant_spV_vitis-idaea	1.28564	0.63252	469.438	2.03257	0.0426579
fungal_spO_maius:plant_spV_vitis-idaea	1.57913	0.630352	469.562	2.50516	0.0125772
fungal_spSerendipitaceae_sp:plant_spV_vitis-idaea	0.945742	0.62919	469.839	1.50311	0.133482
B
fungal_sp	plant_sp	response	SE	df	n	lower.CL	upper.CL	null	t.ratio	p.value
H_bicolor	C_vulgaris	0.0703522	0.343501	474.86	7	-0.426804	1.01907	34.0258	-10.6786	5.29283e-24
H_gryndleri	C_vulgaris	0.564046	0.425693	473.062	10	-0.0811753	1.67547	34.0258	-11.2909	2.43199e-26
H_hepaticicola_1	C_vulgaris	1.37327	0.646701	472.828	10	0.391963	3.05946	34.0258	-9.80794	8.54801e-21
H_hepaticicola_2	C_vulgaris	-0.634873	0.104298	473.142	8	-0.788706	-0.353432	34.0258	-15.0818	2.99095e-42
H_variabilis	C_vulgaris	1.56371	0.69768	473.012	10	0.5045	3.38168	34.0258	-9.5451	7.29178e-20
K_argillacea	C_vulgaris	-0.794755	0.0494592	472.71	10	-0.869791	-0.665769	34.0258	-19.128	7.96922e-61
O_maius	C_vulgaris	-0.740217	0.0642968	471.292	10	-0.837838	-0.572686	34.0258	-18.2213	1.52098e-56
Serendipitaceae_sp	C_vulgaris	0.235663	0.331496	472.653	10	-0.26802	1.09862	34.0258	-12.2803	2.80374e-30
H_bicolor	G_shallon	0.00970127	0.353018	474.997	6	-0.488049	1.01713	34.0258	-9.95404	2.50523e-21
H_gryndleri	G_shallon	-0.253638	0.256988	474.975	6	-0.616661	0.47802	34.0258	-10.8871	8.54839e-25
H_hepaticicola_1	G_shallon	0.432486	0.463598	474.903	7	-0.238068	1.7139	34.0258	-9.75228	1.32809e-20
H_hepaticicola_2	G_shallon	0.0482706	0.361668	474.945	6	-0.463929	1.07465	34.0258	-9.98817	1.88651e-21
H_variabilis	G_shallon	0.644277	0.533779	474.937	7	-0.127628	2.12005	34.0258	-9.32011	4.37855e-19
K_argillacea	G_shallon	-0.479735	0.180925	474.566	6	-0.733266	0.0406349	34.0258	-11.6407	1.00793e-27
O_maius	G_shallon	0.362185	0.44312	474.945	7	-0.277618	1.58968	34.0258	-9.84768	6.05228e-21
Serendipitaceae_sp	G_shallon	0.800787	0.629184	474.945	6	-0.0896951	2.58782	34.0258	-8.4111	4.79264e-16
H_bicolor	K_latifolia	4.20234	2.25373	474.868	4	1.22621	11.2039	34.0258	-4.3898	1.39951e-05
H_gryndleri	K_latifolia	0.539237	0.933093	474.998	2	-0.52355	4.10869	34.0258	-5.0944	5.05613e-07
H_hepaticicola_1	K_latifolia	10.1172	4.32127	474.791	5	4.18407	22.8746	34.0258	-2.94959	0.00333903
H_hepaticicola_2	K_latifolia	5.29743	2.45086	474.995	5	1.93581	12.5424	34.0258	-4.39962	1.33997e-05
H_variabilis	K_latifolia	6.33532	2.61279	474.776	6	2.64697	13.7805	34.0258	-4.38149	1.45184e-05
K_argillacea	K_latifolia	2.06211	1.18633	474.734	5	0.434836	5.56877	34.0258	-6.25695	8.77633e-10
O_maius	K_latifolia	1.32202	0.894144	474.856	5	0.0941516	3.96116	34.0258	-6.99554	9.03127e-12
Serendipitaceae_sp	K_latifolia	12.7889	6.00626	474.98	4	4.86432	31.4697	34.0258	-2.13875	0.0329653
H_bicolor	P_japonica	0.653366	0.533523	474.915	7	-0.119524	2.12523	34.0258	-9.35986	3.18899e-19
H_gryndleri	P_japonica	-0.301259	0.22023	474.896	7	-0.620443	0.305953	34.0258	-12.0736	1.85951e-29
H_hepaticicola_1	P_japonica	0.982724	0.641776	474.918	7	0.0531312	2.75351	34.0258	-8.79377	2.67639e-17
H_hepaticicola_2	P_japonica	-0.293933	0.22261	474.894	7	-0.616574	0.319827	34.0258	-12.0414	2.50765e-29
H_variabilis	P_japonica	1.01106	0.649644	474.892	7	0.0694808	2.80216	34.0258	-8.76914	3.23188e-17
K_argillacea	P_japonica	-0.0265584	0.368637	474.99	5	-0.53295	1.06104	34.0258	-9.27751	6.14273e-19
O_maius	P_japonica	0.155488	0.369631	474.887	7	-0.380262	1.17454	34.0258	-10.4931	2.62708e-23
Serendipitaceae_sp	P_japonica	1.32111	0.752935	474.919	7	0.230587	3.39878	34.0258	-8.30544	1.04621e-15
H_bicolor	R_arboreum	1.55727	0.733998	471.949	9	0.457769	3.50101	34.0258	-9.05854	3.51489e-18
H_gryndleri	R_arboreum	6.63329	2.0851	472.731	10	3.46537	12.0617	34.0258	-5.56839	4.31849e-08
H_hepaticicola_1	R_arboreum	2.23208	0.981969	473.912	8	0.782282	4.87859	34.0258	-7.80443	3.85502e-14
H_hepaticicola_2	R_arboreum	1.34556	0.765048	473.325	7	0.239199	3.46073	34.0258	-8.22888	1.84656e-15
H_variabilis	R_arboreum	9.69052	2.92109	472.532	10	5.25174	17.294	34.0258	-4.33879	1.75308e-05
K_argillacea	R_arboreum	0.332033	0.377723	472.52	9	-0.234169	1.33146	34.0258	-11.3709	1.19479e-26
O_maius	R_arboreum	2.08233	0.884312	470.237	9	0.756911	4.42257	34.0258	-8.42684	4.36176e-16
Serendipitaceae_sp	R_arboreum	5.96558	2.01068	472.907	9	2.95309	11.2889	34.0258	-5.58472	3.95387e-08
H_bicolor	R_ferrugineum	17.8908	6.28191	474.176	7	8.83173	35.3191	34.0258	-1.85602	0.0640715
H_gryndleri	R_ferrugineum	1.60037	0.800132	474.32	8	0.423749	3.76736	34.0258	-8.39698	5.33742e-16
H_hepaticicola_1	R_ferrugineum	7.2353	2.53188	474.082	8	3.50426	14.0748	34.0258	-4.70174	3.38714e-06
H_hepaticicola_2	R_ferrugineum	2.35794	1.04019	472.16	8	0.830152	5.17936	34.0258	-7.53344	2.53831e-13
H_variabilis	R_ferrugineum	6.55475	2.68208	474.541	6	2.76459	14.1872	34.0258	-4.3134	1.95686e-05
K_argillacea	R_ferrugineum	0.0299441	0.616706	474.984	2	-0.673794	2.38253	34.0258	-5.78203	1.33895e-08
O_maius	R_ferrugineum	1.97281	0.862535	474.133	9	0.683915	4.26363	34.0258	-8.4547	3.47934e-16
Serendipitaceae_sp	R_ferrugineum	9.90575	3.17338	472.123	9	5.15943	18.3249	34.0258	-4.00595	7.17441e-05
H_bicolor	V_angustifolium	0.30768	0.370855	472.548	9	-0.248159	1.28909	34.0258	-11.4306	6.97568e-27
H_gryndleri	V_angustifolium	0.707051	0.463114	472.955	10	0.00430394	1.91452	34.0258	-11.0207	2.69833e-25
H_hepaticicola_1	V_angustifolium	1.03749	0.583761	473.335	9	0.163227	2.58376	34.0258	-9.84315	6.36794e-21
H_hepaticicola_2	V_angustifolium	0.972355	0.563083	473.848	9	0.128379	2.46239	34.0258	-9.98798	1.90756e-21
H_variabilis	V_angustifolium	1.53689	0.690658	473.037	10	0.488467	3.33683	34.0258	-9.57886	5.5463e-20
K_argillacea	V_angustifolium	-0.314563	0.203023	471.875	8	-0.613908	0.23352	34.0258	-12.9027	7.77472e-33
O_maius	V_angustifolium	1.08823	0.634954	474.087	8	0.152102	2.80247	34.0258	-9.19691	1.16994e-18
Serendipitaceae_sp	V_angustifolium	4.78746	1.77219	472.628	8	2.174	9.57052	34.0258	-5.86547	8.42565e-09
H_bicolor	V_myrtillus	-0.342476	0.174448	472.193	10	-0.607025	0.112705	34.0258	-14.5373	7.79589e-40
H_gryndleri	V_myrtillus	-0.0915143	0.254884	473.97	9	-0.473718	0.582593	34.0258	-12.7442	3.39832e-32
H_hepaticicola_1	V_myrtillus	-0.389288	0.16033	472.541	10	-0.632869	0.0281437	34.0258	-14.9261	1.49591e-41
H_hepaticicola_2	V_myrtillus	-0.600798	0.108538	471.987	9	-0.763274	-0.313139	34.0258	-15.6189	1.24387e-44
H_variabilis	V_myrtillus	0.3606	0.37002	473.277	10	-0.200001	1.32716	34.0258	-11.7834	2.78358e-28
K_argillacea	V_myrtillus	-0.552202	0.11629	472.247	10	-0.728644	-0.248957	34.0258	-16.0313	1.70379e-46
O_maius	V_myrtillus	-0.232981	0.20432	472.438	10	-0.542968	0.29986	34.0258	-13.9836	1.98483e-37
Serendipitaceae_sp	V_myrtillus	0.768984	0.504981	472.339	9	0.0123713	2.10588	34.0258	-10.3545	8.82308e-23
H_bicolor	V_vitis-idaea	-0.171883	0.26331	474.922	7	-0.553197	0.554835	34.0258	-11.5039	3.47674e-27
H_gryndleri	V_vitis-idaea	-0.0325401	0.328179	474.946	7	-0.499423	0.893509	34.0258	-10.3736	7.30221e-23
H_hepaticicola_1	V_vitis-idaea	0.164506	0.372989	474.908	7	-0.375942	1.19322	34.0258	-10.4574	3.56949e-23
H_hepaticicola_2	V_vitis-idaea	-0.0849993	0.291259	474.908	7	-0.507023	0.718298	34.0258	-11.2124	4.79221e-26
H_variabilis	V_vitis-idaea	1.12061	0.698354	474.95	7	0.11386	3.0589	34.0258	-8.4465	3.68368e-16
K_argillacea	V_vitis-idaea	-0.475756	0.170336	474.953	7	-0.719517	0.00135708	34.0258	-12.4404	5.97011e-31
O_maius	V_vitis-idaea	-0.102555	0.294954	474.954	7	-0.525895	0.72059	34.0258	-10.9123	6.85551e-25
Serendipitaceae_sp	V_vitis-idaea	1.41839	0.805056	474.953	7	0.260971	3.66041	34.0258	-7.97357	1.15898e-14
C
estimate	SE	df	t.ratio	p.value	p_value_stars	fungi1	plant1	fungi2	plant2
-0.387069	0.426277	469.27	-0.908021	1	ns	H. bicolor	C. vulgaris	H. gryndleri	C. vulgaris
-0.809773	0.426242	469.346	-1.89979	0.999993	ns	H. bicolor	C. vulgaris	H. hepaticicola_PK 135-3	C. vulgaris
1.12447	0.448161	471.573	2.50908	0.985968	ns	H. bicolor	C. vulgaris	H. hepaticicola_UAMH7357/ICMP18553	C. vulgaris
-0.88778	0.426329	469.446	-2.08238	0.999862	ns	H. bicolor	C. vulgaris	H. variabilis	C. vulgaris
1.76169	0.426232	469.33	4.13317	0.0609916	ns	H. bicolor	C. vulgaris	K. argillacea	C. vulgaris
1.49625	0.426593	470.404	3.50744	0.364185	ns	H. bicolor	C. vulgaris	O. maius	C. vulgaris
-0.146925	0.427157	470.837	-0.343959	1	ns	H. bicolor	C. vulgaris	Serendipitaceae_sp	C. vulgaris
-0.422704	0.386925	469.207	-1.09247	1	ns	H. gryndleri	C. vulgaris	H. hepaticicola_PK 135-3	C. vulgaris
1.51154	0.410896	471.028	3.67864	0.242451	ns	H. gryndleri	C. vulgaris	H. hepaticicola_UAMH7357/ICMP18553	C. vulgaris
-0.500711	0.387123	469.338	-1.29342	1	ns	H. gryndleri	C. vulgaris	H. variabilis	C. vulgaris
2.14876	0.386883	469.181	5.55403	0.000110714	***	H. gryndleri	C. vulgaris	K. argillacea	C. vulgaris
1.88332	0.387297	469.378	4.86272	0.00325768	**	H. gryndleri	C. vulgaris	O. maius	C. vulgaris
0.240144	0.388043	469.308	0.61886	1	ns	H. gryndleri	C. vulgaris	Serendipitaceae_sp	C. vulgaris
1.93424	0.410585	470.826	4.71095	0.00636122	**	H. hepaticicola_PK 135-3	C. vulgaris	H. hepaticicola_UAMH7357/ICMP18553	C. vulgaris
-0.078007	0.386843	469.276	-0.20165	1	ns	H. hepaticicola_PK 135-3	C. vulgaris	H. variabilis	C. vulgaris
2.57146	0.386806	469.223	6.64795	2.08965e-07	****	H. hepaticicola_PK 135-3	C. vulgaris	K. argillacea	C. vulgaris
2.30602	0.386918	469.324	5.95998	1.21723e-05	****	H. hepaticicola_PK 135-3	C. vulgaris	O. maius	C. vulgaris
0.662848	0.387371	469.331	1.71114	1	ns	H. hepaticicola_PK 135-3	C. vulgaris	Serendipitaceae_sp	C. vulgaris
-2.01225	0.410296	469.518	-4.90439	0.00269688	**	H. hepaticicola_UAMH7357/ICMP18553	C. vulgaris	H. variabilis	C. vulgaris
0.637219	0.41062	470.884	1.55185	1	ns	H. hepaticicola_UAMH7357/ICMP18553	C. vulgaris	K. argillacea	C. vulgaris
0.371777	0.410474	470.401	0.905726	1	ns	H. hepaticicola_UAMH7357/ICMP18553	C. vulgaris	O. maius	C. vulgaris
-1.2714	0.410726	470.378	-3.09548	0.721435	ns	H. hepaticicola_UAMH7357/ICMP18553	C. vulgaris	Serendipitaceae_sp	C. vulgaris
2.64947	0.386874	469.315	6.8484	5.95671e-08	****	H. variabilis	C. vulgaris	K. argillacea	C. vulgaris
2.38403	0.38681	469.248	6.16331	3.81328e-06	****	H. variabilis	C. vulgaris	O. maius	C. vulgaris
0.740855	0.387087	469.182	1.91393	0.999991	ns	H. variabilis	C. vulgaris	Serendipitaceae_sp	C. vulgaris
-0.265442	0.386966	469.379	-0.685958	1	ns	K. argillacea	C. vulgaris	O. maius	C. vulgaris
-1.90862	0.387473	469.416	-4.9258	0.00244565	**	K. argillacea	C. vulgaris	Serendipitaceae_sp	C. vulgaris
-1.64317	0.386948	469.213	-4.2465	0.0407533	*	O. maius	C. vulgaris	Serendipitaceae_sp	C. vulgaris
0.311512	0.499685	469.997	0.623417	1	ns	H. bicolor	G. shallon	H. gryndleri	G. shallon
-0.35748	0.481604	468.848	-0.74227	1	ns	H. bicolor	G. shallon	H. hepaticicola_PK 135-3	G. shallon
-0.0384534	0.504597	469.159	-0.076206	1	ns	H. bicolor	G. shallon	H. hepaticicola_UAMH7357/ICMP18553	G. shallon
-0.497734	0.481527	468.915	-1.03366	1	ns	H. bicolor	G. shallon	H. variabilis	G. shallon
0.688095	0.500601	470.575	1.37454	1	ns	H. bicolor	G. shallon	K. argillacea	G. shallon
-0.30621	0.481183	468.942	-0.63637	1	ns	H. bicolor	G. shallon	O. maius	G. shallon
-0.590044	0.500805	469.827	-1.17819	1	ns	H. bicolor	G. shallon	Serendipitaceae_sp	G. shallon
-0.668992	0.481519	470.663	-1.38934	1	ns	H. gryndleri	G. shallon	H. hepaticicola_PK 135-3	G. shallon
-0.349965	0.502775	469.462	-0.696067	1	ns	H. gryndleri	G. shallon	H. hepaticicola_UAMH7357/ICMP18553	G. shallon
-0.809246	0.481147	468.996	-1.68191	1	ns	H. gryndleri	G. shallon	H. variabilis	G. shallon
0.376584	0.501716	470.785	0.750591	1	ns	H. gryndleri	G. shallon	K. argillacea	G. shallon
-0.617722	0.481164	469.016	-1.28381	1	ns	H. gryndleri	G. shallon	O. maius	G. shallon
-0.901556	0.499974	469.954	-1.80321	0.999999	ns	H. gryndleri	G. shallon	Serendipitaceae_sp	G. shallon
0.319027	0.484064	470.362	0.659059	1	ns	H. hepaticicola_PK 135-3	G. shallon	H. hepaticicola_UAMH7357/ICMP18553	G. shallon
-0.140254	0.462397	469.732	-0.303319	1	ns	H. hepaticicola_PK 135-3	G. shallon	H. variabilis	G. shallon
1.04558	0.484579	471.36	2.1577	0.999615	ns	H. hepaticicola_PK 135-3	G. shallon	K. argillacea	G. shallon
0.05127	0.462615	469.707	0.110827	1	ns	H. hepaticicola_PK 135-3	G. shallon	O. maius	G. shallon
-0.232564	0.481701	470.671	-0.482797	1	ns	H. hepaticicola_PK 135-3	G. shallon	Serendipitaceae_sp	G. shallon
-0.459281	0.483924	468.446	-0.949075	1	ns	H. hepaticicola_UAMH7357/ICMP18553	G. shallon	H. variabilis	G. shallon
0.726549	0.509988	469.014	1.42464	1	ns	H. hepaticicola_UAMH7357/ICMP18553	G. shallon	K. argillacea	G. shallon
-0.267757	0.485406	468.401	-0.551614	1	ns	H. hepaticicola_UAMH7357/ICMP18553	G. shallon	O. maius	G. shallon
-0.55159	0.50078	469.701	-1.10146	1	ns	H. hepaticicola_UAMH7357/ICMP18553	G. shallon	Serendipitaceae_sp	G. shallon
1.18583	0.484013	469.939	2.44999	0.991355	ns	H. variabilis	G. shallon	K. argillacea	G. shallon
0.191524	0.462249	468.05	0.41433	1	ns	H. variabilis	G. shallon	O. maius	G. shallon
-0.0923099	0.481414	468.934	-0.191747	1	ns	H. variabilis	G. shallon	Serendipitaceae_sp	G. shallon
-0.994306	0.482822	469.678	-2.05936	0.999901	ns	K. argillacea	G. shallon	O. maius	G. shallon
-1.27814	0.504277	470.943	-2.5346	0.982916	ns	K. argillacea	G. shallon	Serendipitaceae_sp	G. shallon
-0.283834	0.481992	468.95	-0.588876	1	ns	O. maius	G. shallon	Serendipitaceae_sp	G. shallon
1.22978	0.751341	473.877	1.63678	1	ns	H. bicolor	K. latifolia	H. gryndleri	K. latifolia
-0.762034	0.580232	469.348	-1.31333	1	ns	H. bicolor	K. latifolia	H. hepaticicola_PK 135-3	K. latifolia
-0.1919	0.581494	473.187	-0.330013	1	ns	H. bicolor	K. latifolia	H. hepaticicola_UAMH7357/ICMP18553	K. latifolia
-0.345042	0.558684	470.195	-0.617598	1	ns	H. bicolor	K. latifolia	H. variabilis	K. latifolia
0.5335	0.58089	471.628	0.918419	1	ns	H. bicolor	K. latifolia	K. argillacea	K. latifolia
0.812883	0.580855	471.615	1.39946	1	ns	H. bicolor	K. latifolia	O. maius	K. latifolia
-0.977861	0.612095	470.692	-1.59756	1	ns	H. bicolor	K. latifolia	Serendipitaceae_sp	K. latifolia
-1.99181	0.725046	472.36	-2.74715	0.932867	ns	H. gryndleri	K. latifolia	H. hepaticicola_PK 135-3	K. latifolia
-1.42168	0.72483	472.453	-1.96139	0.999979	ns	H. gryndleri	K. latifolia	H. hepaticicola_UAMH7357/ICMP18553	K. latifolia
-1.57482	0.707615	472.917	-2.22553	0.99911	ns	H. gryndleri	K. latifolia	H. variabilis	K. latifolia
-0.696276	0.724843	472.385	-0.960588	1	ns	H. gryndleri	K. latifolia	K. argillacea	K. latifolia
-0.416893	0.725105	472.391	-0.574941	1	ns	H. gryndleri	K. latifolia	O. maius	K. latifolia
-2.20764	0.749932	471.636	-2.94378	0.833596	ns	H. gryndleri	K. latifolia	Serendipitaceae_sp	K. latifolia
0.570133	0.547837	472.05	1.0407	1	ns	H. hepaticicola_PK 135-3	K. latifolia	H. hepaticicola_UAMH7357/ICMP18553	K. latifolia
0.416992	0.523835	469.021	0.796036	1	ns	H. hepaticicola_PK 135-3	K. latifolia	H. variabilis	K. latifolia
1.29553	0.547322	470.388	2.36704	0.995941	ns	H. hepaticicola_PK 135-3	K. latifolia	K. argillacea	K. latifolia
1.57492	0.547274	470.341	2.87775	0.873168	ns	H. hepaticicola_PK 135-3	K. latifolia	O. maius	K. latifolia
-0.215827	0.580301	469.232	-0.371923	1	ns	H. hepaticicola_PK 135-3	K. latifolia	Serendipitaceae_sp	K. latifolia
-0.153142	0.52412	471.123	-0.292189	1	ns	H. hepaticicola_UAMH7357/ICMP18553	K. latifolia	H. variabilis	K. latifolia
0.725401	0.547257	470.285	1.32552	1	ns	H. hepaticicola_UAMH7357/ICMP18553	K. latifolia	K. argillacea	K. latifolia
1.00478	0.547883	472.066	1.83394	0.999998	ns	H. hepaticicola_UAMH7357/ICMP18553	K. latifolia	O. maius	K. latifolia
-0.785961	0.580807	471.656	-1.35322	1	ns	H. hepaticicola_UAMH7357/ICMP18553	K. latifolia	Serendipitaceae_sp	K. latifolia
0.878542	0.524133	471.074	1.67618	1	ns	H. variabilis	K. latifolia	K. argillacea	K. latifolia
1.15793	0.523886	469.078	2.21026	0.999256	ns	H. variabilis	K. latifolia	O. maius	K. latifolia
-0.632819	0.558561	470.339	-1.13295	1	ns	H. variabilis	K. latifolia	Serendipitaceae_sp	K. latifolia
0.279383	0.54789	472.255	0.509925	1	ns	K. argillacea	K. latifolia	O. maius	K. latifolia
-1.51136	0.580805	471.639	-2.60218	0.972248	ns	K. argillacea	K. latifolia	Serendipitaceae_sp	K. latifolia
-1.79074	0.580961	471.538	-3.08238	0.732108	ns	O. maius	K. latifolia	Serendipitaceae_sp	K. latifolia
0.883223	0.462249	468.05	1.91071	0.999991	ns	H. bicolor	P. japonica	H. gryndleri	P. japonica
-0.184293	0.46209	468.034	-0.398824	1	ns	H. bicolor	P. japonica	H. hepaticicola_PK 135-3	P. japonica
0.872395	0.46228	468.054	1.88715	0.999994	ns	H. bicolor	P. japonica	H. hepaticicola_UAMH7357/ICMP18553	P. japonica
-0.198671	0.462314	468.057	-0.429731	1	ns	H. bicolor	P. japonica	H. variabilis	P. japonica
0.540885	0.506783	469.978	1.06729	1	ns	H. bicolor	P. japonica	K. argillacea	P. japonica
0.365157	0.462391	468.065	0.789714	1	ns	H. bicolor	P. japonica	O. maius	P. japonica
-0.343792	0.462096	468.034	-0.743984	1	ns	H. bicolor	P. japonica	Serendipitaceae_sp	P. japonica
-1.06752	0.462314	468.057	-2.30907	0.997735	ns	H. gryndleri	P. japonica	H. hepaticicola_PK 135-3	P. japonica
-0.0108285	0.462085	468.033	-0.023434	1	ns	H. gryndleri	P. japonica	H. hepaticicola_UAMH7357/ICMP18553	P. japonica
-1.08189	0.46209	468.034	-2.34131	0.996846	ns	H. gryndleri	P. japonica	H. variabilis	P. japonica
-0.342338	0.507278	469.988	-0.674853	1	ns	H. gryndleri	P. japonica	K. argillacea	P. japonica
-0.518067	0.462106	468.035	-1.1211	1	ns	H. gryndleri	P. japonica	O. maius	P. japonica
-1.22702	0.462351	468.061	-2.65386	0.961042	ns	H. gryndleri	P. japonica	Serendipitaceae_sp	P. japonica
1.05669	0.462351	468.061	2.28546	0.99824	ns	H. hepaticicola_PK 135-3	P. japonica	H. hepaticicola_UAMH7357/ICMP18553	P. japonica
-0.0143785	0.462391	468.065	-0.0310961	1	ns	H. hepaticicola_PK 135-3	P. japonica	H. variabilis	P. japonica
0.725178	0.506725	469.979	1.43111	1	ns	H. hepaticicola_PK 135-3	P. japonica	K. argillacea	P. japonica
0.549449	0.462478	468.074	1.18805	1	ns	H. hepaticicola_PK 135-3	P. japonica	O. maius	P. japonica
-0.1595	0.462085	468.033	-0.345174	1	ns	H. hepaticicola_PK 135-3	P. japonica	Serendipitaceae_sp	P. japonica
-1.07107	0.462085	468.033	-2.3179	0.997516	ns	H. hepaticicola_UAMH7357/ICMP18553	P. japonica	H. variabilis	P. japonica
-0.331509	0.507338	469.99	-0.653429	1	ns	H. hepaticicola_UAMH7357/ICMP18553	P. japonica	K. argillacea	P. japonica
-0.507238	0.462096	468.034	-1.09769	1	ns	H. hepaticicola_UAMH7357/ICMP18553	P. japonica	O. maius	P. japonica
-1.21619	0.462391	468.065	-2.63021	0.966516	ns	H. hepaticicola_UAMH7357/ICMP18553	P. japonica	Serendipitaceae_sp	P. japonica
0.739556	0.5074	469.992	1.45754	1	ns	H. variabilis	P. japonica	K. argillacea	P. japonica
0.563828	0.46209	468.034	1.22017	1	ns	H. variabilis	P. japonica	O. maius	P. japonica
-0.145121	0.462433	468.069	-0.313821	1	ns	H. variabilis	P. japonica	Serendipitaceae_sp	P. japonica
-0.175729	0.507532	469.997	-0.346241	1	ns	K. argillacea	P. japonica	O. maius	P. japonica
-0.884677	0.5067	469.979	-1.74596	1	ns	K. argillacea	P. japonica	Serendipitaceae_sp	P. japonica
-0.708949	0.462526	468.079	-1.53278	1	ns	O. maius	P. japonica	Serendipitaceae_sp	P. japonica
-1.10035	0.397947	471.305	-2.76506	0.926123	ns	H. bicolor	R. arboreum	H. gryndleri	R. arboreum
-0.236318	0.421164	470.349	-0.561106	1	ns	H. bicolor	R. arboreum	H. hepaticicola_PK 135-3	R. arboreum
0.0873357	0.436069	469.361	0.20028	1	ns	H. bicolor	R. arboreum	H. hepaticicola_UAMH7357/ICMP18553	R. arboreum
-1.43816	0.398922	472.516	-3.60511	0.29113	ns	H. bicolor	R. arboreum	H. variabilis	R. arboreum
0.661669	0.409665	471.18	1.61514	1	ns	H. bicolor	R. arboreum	K. argillacea	R. arboreum
-0.188483	0.409774	473.227	-0.459969	1	ns	H. bicolor	R. arboreum	O. maius	R. arboreum
-1.00848	0.410239	468.348	-2.45828	0.990717	ns	H. bicolor	R. arboreum	Serendipitaceae_sp	R. arboreum
0.864029	0.410601	470.34	2.1043	0.999812	ns	H. gryndleri	R. arboreum	H. hepaticicola_PK 135-3	R. arboreum
1.18768	0.427425	471.689	2.77869	0.920698	ns	H. gryndleri	R. arboreum	H. hepaticicola_UAMH7357/ICMP18553	R. arboreum
-0.33781	0.387064	469.251	-0.87275	1	ns	H. gryndleri	R. arboreum	H. variabilis	R. arboreum
1.76201	0.398195	469.728	4.425	0.0207122	*	H. gryndleri	R. arboreum	K. argillacea	R. arboreum
0.911863	0.398017	470.19	2.29101	0.998133	ns	H. gryndleri	R. arboreum	O. maius	R. arboreum
0.0918629	0.399048	470.369	0.230205	1	ns	H. gryndleri	R. arboreum	Serendipitaceae_sp	R. arboreum
0.323653	0.449762	472.187	0.719611	1	ns	H. hepaticicola_PK 135-3	R. arboreum	H. hepaticicola_UAMH7357/ICMP18553	R. arboreum
-1.20184	0.410656	471.564	-2.92663	0.844471	ns	H. hepaticicola_PK 135-3	R. arboreum	H. variabilis	R. arboreum
0.897986	0.420795	471.184	2.13402	0.999718	ns	H. hepaticicola_PK 135-3	R. arboreum	K. argillacea	R. arboreum
0.0478343	0.42113	473.092	0.113586	1	ns	H. hepaticicola_PK 135-3	R. arboreum	O. maius	R. arboreum
-0.772166	0.420953	469.712	-1.83433	0.999998	ns	H. hepaticicola_PK 135-3	R. arboreum	Serendipitaceae_sp	R. arboreum
-1.52549	0.42883	472.916	-3.55733	0.32572	ns	H. hepaticicola_UAMH7357/ICMP18553	R. arboreum	H. variabilis	R. arboreum
0.574333	0.439298	472.556	1.30739	1	ns	H. hepaticicola_UAMH7357/ICMP18553	R. arboreum	K. argillacea	R. arboreum
-0.275819	0.438834	472.68	-0.628527	1	ns	H. hepaticicola_UAMH7357/ICMP18553	R. arboreum	O. maius	R. arboreum
-1.09582	0.439996	469.885	-2.49052	0.987888	ns	H. hepaticicola_UAMH7357/ICMP18553	R. arboreum	Serendipitaceae_sp	R. arboreum
2.09982	0.397597	469.861	5.28129	0.000446421	***	H. variabilis	R. arboreum	K. argillacea	R. arboreum
1.24967	0.397547	470.109	3.14346	0.68118	ns	H. variabilis	R. arboreum	O. maius	R. arboreum
0.429673	0.398279	471.711	1.07882	1	ns	H. variabilis	R. arboreum	Serendipitaceae_sp	R. arboreum
-0.850152	0.407965	470.516	-2.08389	0.999859	ns	K. argillacea	R. arboreum	O. maius	R. arboreum
-1.67015	0.408049	470.475	-4.09302	0.0699765	ns	K. argillacea	R. arboreum	Serendipitaceae_sp	R. arboreum
-0.82	0.408554	472.321	-2.00708	0.999956	ns	O. maius	R. arboreum	Serendipitaceae_sp	R. arboreum
1.99164	0.447899	470.376	4.44663	0.0190152	*	H. bicolor	R. ferrugineum	H. gryndleri	R. ferrugineum
0.83202	0.448165	468.895	1.8565	0.999997	ns	H. bicolor	R. ferrugineum	H. hepaticicola_PK 135-3	R. ferrugineum
1.73371	0.448118	471.444	3.86886	0.142969	ns	H. bicolor	R. ferrugineum	H. hepaticicola_UAMH7357/ICMP18553	R. ferrugineum
0.918558	0.481941	471.018	1.90596	0.999992	ns	H. bicolor	R. ferrugineum	H. variabilis	R. ferrugineum
2.93322	0.696462	474.748	4.2116	0.0461839	*	H. bicolor	R. ferrugineum	K. argillacea	R. ferrugineum
1.85653	0.436061	469.62	4.25751	0.0391399	*	H. bicolor	R. ferrugineum	O. maius	R. ferrugineum
0.550389	0.436812	471.659	1.26002	1	ns	H. bicolor	R. ferrugineum	Serendipitaceae_sp	R. ferrugineum
-1.15962	0.432803	469.503	-2.67933	0.954437	ns	H. gryndleri	R. ferrugineum	H. hepaticicola_PK 135-3	R. ferrugineum
-0.257935	0.432793	470.901	-0.595977	1	ns	H. gryndleri	R. ferrugineum	H. hepaticicola_UAMH7357/ICMP18553	R. ferrugineum
-1.07308	0.467403	470.118	-2.29584	0.998033	ns	H. gryndleri	R. ferrugineum	H. variabilis	R. ferrugineum
0.941575	0.685899	473.996	1.37276	1	ns	H. gryndleri	R. ferrugineum	K. argillacea	R. ferrugineum
-0.135111	0.420206	468.748	-0.321535	1	ns	H. gryndleri	R. ferrugineum	O. maius	R. ferrugineum
-1.44125	0.42106	472.021	-3.42292	0.433876	ns	H. gryndleri	R. ferrugineum	Serendipitaceae_sp	R. ferrugineum
0.901687	0.433075	469.724	2.08206	0.999863	ns	H. hepaticicola_PK 135-3	R. ferrugineum	H. hepaticicola_UAMH7357/ICMP18553	R. ferrugineum
0.0865376	0.46722	469.762	0.185218	1	ns	H. hepaticicola_PK 135-3	R. ferrugineum	H. variabilis	R. ferrugineum
2.1012	0.686114	474.72	3.06246	0.748046	ns	H. hepaticicola_PK 135-3	R. ferrugineum	K. argillacea	R. ferrugineum
1.02451	0.420359	468.826	2.43723	0.992256	ns	H. hepaticicola_PK 135-3	R. ferrugineum	O. maius	R. ferrugineum
-0.281631	0.42063	471.222	-0.669546	1	ns	H. hepaticicola_PK 135-3	R. ferrugineum	Serendipitaceae_sp	R. ferrugineum
-0.81515	0.46786	471.396	-1.7423	1	ns	H. hepaticicola_UAMH7357/ICMP18553	R. ferrugineum	H. variabilis	R. ferrugineum
1.19951	0.687548	474.979	1.74462	1	ns	H. hepaticicola_UAMH7357/ICMP18553	R. ferrugineum	K. argillacea	R. ferrugineum
0.122824	0.420558	470.344	0.29205	1	ns	H. hepaticicola_UAMH7357/ICMP18553	R. ferrugineum	O. maius	R. ferrugineum
-1.18332	0.421292	472.279	-2.80878	0.907784	ns	H. hepaticicola_UAMH7357/ICMP18553	R. ferrugineum	Serendipitaceae_sp	R. ferrugineum
2.01466	0.708593	474.66	2.84318	0.891427	ns	H. variabilis	R. ferrugineum	K. argillacea	R. ferrugineum
0.937973	0.456195	470.762	2.05608	0.999906	ns	H. variabilis	R. ferrugineum	O. maius	R. ferrugineum
-0.368169	0.456851	473.443	-0.805884	1	ns	H. variabilis	R. ferrugineum	Serendipitaceae_sp	R. ferrugineum
-1.07669	0.678199	474.122	-1.58757	1	ns	K. argillacea	R. ferrugineum	O. maius	R. ferrugineum
-2.38283	0.678131	474.27	-3.51382	0.359094	ns	K. argillacea	R. ferrugineum	Serendipitaceae_sp	R. ferrugineum
-1.30614	0.408042	470.466	-3.201	0.630974	ns	O. maius	R. ferrugineum	Serendipitaceae_sp	R. ferrugineum
-0.271218	0.397927	470.979	-0.681579	1	ns	H. bicolor	V. angustifolium	H. gryndleri	V. angustifolium
-0.450659	0.40832	471.453	-1.10369	1	ns	H. bicolor	V. angustifolium	H. hepaticicola_PK 135-3	V. angustifolium
-0.417745	0.40796	470.617	-1.02398	1	ns	H. bicolor	V. angustifolium	H. hepaticicola_UAMH7357/ICMP18553	V. angustifolium
-0.672406	0.397607	469.864	-1.69113	1	ns	H. bicolor	V. angustifolium	H. variabilis	V. angustifolium
0.664428	0.421024	472.444	1.57812	1	ns	H. bicolor	V. angustifolium	K. argillacea	V. angustifolium
-0.475572	0.421112	472.235	-1.12932	1	ns	H. bicolor	V. angustifolium	O. maius	V. angustifolium
-1.50293	0.420707	471.316	-3.57238	0.314607	ns	H. bicolor	V. angustifolium	Serendipitaceae_sp	V. angustifolium
-0.17944	0.397307	468.734	-0.451641	1	ns	H. gryndleri	V. angustifolium	H. hepaticicola_PK 135-3	V. angustifolium
-0.146527	0.397602	469.659	-0.368526	1	ns	H. gryndleri	V. angustifolium	H. hepaticicola_UAMH7357/ICMP18553	V. angustifolium
-0.401187	0.386816	469.258	-1.03715	1	ns	H. gryndleri	V. angustifolium	H. variabilis	V. angustifolium
0.935646	0.41093	472.614	2.2769	0.998401	ns	H. gryndleri	V. angustifolium	K. argillacea	V. angustifolium
-0.204354	0.41046	470.412	-0.497865	1	ns	H. gryndleri	V. angustifolium	O. maius	V. angustifolium
-1.23171	0.410763	471.746	-2.99858	0.796211	ns	H. gryndleri	V. angustifolium	Serendipitaceae_sp	V. angustifolium
0.0329133	0.408015	470.345	0.080667	1	ns	H. hepaticicola_PK 135-3	V. angustifolium	H. hepaticicola_UAMH7357/ICMP18553	V. angustifolium
-0.221747	0.39751	469.885	-0.55784	1	ns	H. hepaticicola_PK 135-3	V. angustifolium	H. variabilis	V. angustifolium
1.11509	0.421089	473.152	2.6481	0.962475	ns	H. hepaticicola_PK 135-3	V. angustifolium	K. argillacea	V. angustifolium
-0.0249136	0.420633	471.222	-0.0592289	1	ns	H. hepaticicola_PK 135-3	V. angustifolium	O. maius	V. angustifolium
-1.05227	0.420898	472.295	-2.50005	0.986937	ns	H. hepaticicola_PK 135-3	V. angustifolium	Serendipitaceae_sp	V. angustifolium
-0.25466	0.397521	469.679	-0.640621	1	ns	H. hepaticicola_UAMH7357/ICMP18553	V. angustifolium	H. variabilis	V. angustifolium
1.08217	0.420487	470.356	2.57362	0.977248	ns	H. hepaticicola_UAMH7357/ICMP18553	V. angustifolium	K. argillacea	V. angustifolium
-0.0578269	0.420573	470.006	-0.137496	1	ns	H. hepaticicola_UAMH7357/ICMP18553	V. angustifolium	O. maius	V. angustifolium
-1.08518	0.420695	471.38	-2.5795	0.976287	ns	H. hepaticicola_UAMH7357/ICMP18553	V. angustifolium	Serendipitaceae_sp	V. angustifolium
1.33683	0.410923	472.665	3.25325	0.584297	ns	H. variabilis	V. angustifolium	K. argillacea	V. angustifolium
0.196834	0.410278	469.234	0.479756	1	ns	H. variabilis	V. angustifolium	O. maius	V. angustifolium
-0.830521	0.410292	469.512	-2.02422	0.999942	ns	H. variabilis	V. angustifolium	Serendipitaceae_sp	V. angustifolium
-1.14	0.433246	472.95	-2.6313	0.966316	ns	K. argillacea	V. angustifolium	O. maius	V. angustifolium
-2.16735	0.433728	474.377	-4.99703	0.00175386	**	K. argillacea	V. angustifolium	Serendipitaceae_sp	V. angustifolium
-1.02735	0.432552	469.569	-2.3751	0.995613	ns	O. maius	V. angustifolium	Serendipitaceae_sp	V. angustifolium
-0.334537	0.39992	468.864	-0.836511	1	ns	H. bicolor	V. myrtillus	H. gryndleri	V. myrtillus
0.0769967	0.389818	471.054	0.19752	1	ns	H. bicolor	V. myrtillus	H. hepaticicola_PK 135-3	V. myrtillus
0.525848	0.397681	471.058	1.32229	1	ns	H. bicolor	V. myrtillus	H. hepaticicola_UAMH7357/ICMP18553	V. myrtillus
-0.748122	0.387027	470.22	-1.933	0.999987	ns	H. bicolor	V. myrtillus	H. variabilis	V. myrtillus
0.40349	0.386636	468.037	1.04359	1	ns	H. bicolor	V. myrtillus	K. argillacea	V. myrtillus
-0.159854	0.38681	469.271	-0.413261	1	ns	H. bicolor	V. myrtillus	O. maius	V. myrtillus
-1.01506	0.397545	468.778	-2.55333	0.980345	ns	H. bicolor	V. myrtillus	Serendipitaceae_sp	V. myrtillus
0.411534	0.397483	469.796	1.03535	1	ns	H. gryndleri	V. myrtillus	H. hepaticicola_PK 135-3	V. myrtillus
0.860385	0.409987	469.737	2.09857	0.999826	ns	H. gryndleri	V. myrtillus	H. hepaticicola_UAMH7357/ICMP18553	V. myrtillus
-0.413585	0.401028	469.08	-1.03131	1	ns	H. gryndleri	V. myrtillus	H. variabilis	V. myrtillus
0.738026	0.399406	468.809	1.84781	0.999997	ns	H. gryndleri	V. myrtillus	K. argillacea	V. myrtillus
0.174683	0.399471	468.625	0.437286	1	ns	H. gryndleri	V. myrtillus	O. maius	V. myrtillus
-0.680525	0.408987	469.427	-1.66393	1	ns	H. gryndleri	V. myrtillus	Serendipitaceae_sp	V. myrtillus
0.448851	0.400136	471.69	1.12175	1	ns	H. hepaticicola_PK 135-3	V. myrtillus	H. hepaticicola_UAMH7357/ICMP18553	V. myrtillus
-0.825119	0.390791	470.186	-2.11141	0.999793	ns	H. hepaticicola_PK 135-3	V. myrtillus	H. variabilis	V. myrtillus
0.326493	0.389277	470.966	0.838716	1	ns	H. hepaticicola_PK 135-3	V. myrtillus	K. argillacea	V. myrtillus
-0.23685	0.389159	469.789	-0.608621	1	ns	H. hepaticicola_PK 135-3	V. myrtillus	O. maius	V. myrtillus
-1.09206	0.399077	471.349	-2.73646	0.936663	ns	H. hepaticicola_PK 135-3	V. myrtillus	Serendipitaceae_sp	V. myrtillus
-1.27397	0.397818	470.808	-3.2024	0.629737	ns	H. hepaticicola_UAMH7357/ICMP18553	V. myrtillus	H. variabilis	V. myrtillus
-0.122358	0.397675	471.071	-0.307685	1	ns	H. hepaticicola_UAMH7357/ICMP18553	V. myrtillus	K. argillacea	V. myrtillus
-0.685702	0.397501	469.935	-1.72503	1	ns	H. hepaticicola_UAMH7357/ICMP18553	V. myrtillus	O. maius	V. myrtillus
-1.54091	0.408488	472.656	-3.77223	0.188736	ns	H. hepaticicola_UAMH7357/ICMP18553	V. myrtillus	Serendipitaceae_sp	V. myrtillus
1.15161	0.387146	470.14	2.97462	0.813022	ns	H. variabilis	V. myrtillus	K. argillacea	V. myrtillus
0.588269	0.387146	470.162	1.5195	1	ns	H. variabilis	V. myrtillus	O. maius	V. myrtillus
-0.26694	0.398244	470.761	-0.670291	1	ns	H. variabilis	V. myrtillus	Serendipitaceae_sp	V. myrtillus
-0.563343	0.386788	469.249	-1.45646	1	ns	K. argillacea	V. myrtillus	O. maius	V. myrtillus
-1.41855	0.397409	468.75	-3.5695	0.316766	ns	K. argillacea	V. myrtillus	Serendipitaceae_sp	V. myrtillus
-0.855208	0.397612	469.94	-2.15086	0.999647	ns	O. maius	V. myrtillus	Serendipitaceae_sp	V. myrtillus
-0.160149	0.471609	468.964	-0.339581	1	ns	H. bicolor	V. vitis-idaea	H. gryndleri	V. vitis-idaea
-0.350161	0.462195	468.045	-0.757606	1	ns	H. bicolor	V. vitis-idaea	H. hepaticicola_PK 135-3	V. vitis-idaea
-0.102825	0.462195	468.045	-0.222472	1	ns	H. bicolor	V. vitis-idaea	H. hepaticicola_UAMH7357/ICMP18553	V. vitis-idaea
-0.959749	0.463658	468.195	-2.06995	0.999885	ns	H. bicolor	V. vitis-idaea	H. variabilis	V. vitis-idaea
0.476047	0.467811	468.607	1.01761	1	ns	H. bicolor	V. vitis-idaea	K. argillacea	V. vitis-idaea
-0.0828834	0.466044	468.435	-0.177845	1	ns	H. bicolor	V. vitis-idaea	O. maius	V. vitis-idaea
-1.09267	0.465087	468.34	-2.34938	0.996583	ns	H. bicolor	V. vitis-idaea	Serendipitaceae_sp	V. vitis-idaea
-0.190012	0.473733	469.156	-0.401095	1	ns	H. gryndleri	V. vitis-idaea	H. hepaticicola_PK 135-3	V. vitis-idaea
0.0573242	0.473733	469.156	0.121005	1	ns	H. gryndleri	V. vitis-idaea	H. hepaticicola_UAMH7357/ICMP18553	V. vitis-idaea
-0.799599	0.465481	468.379	-1.71779	1	ns	H. gryndleri	V. vitis-idaea	H. variabilis	V. vitis-idaea
0.636196	0.462576	468.084	1.37533	1	ns	H. gryndleri	V. vitis-idaea	K. argillacea	V. vitis-idaea
0.0772661	0.46331	468.16	0.16677	1	ns	H. gryndleri	V. vitis-idaea	O. maius	V. vitis-idaea
-0.932517	0.463947	468.225	-2.00996	0.999954	ns	H. gryndleri	V. vitis-idaea	Serendipitaceae_sp	V. vitis-idaea
0.247336	0.462084	468.033	0.535262	1	ns	H. hepaticicola_PK 135-3	V. vitis-idaea	H. hepaticicola_UAMH7357/ICMP18553	V. vitis-idaea
-0.609587	0.464599	468.291	-1.31207	1	ns	H. hepaticicola_PK 135-3	V. vitis-idaea	H. variabilis	V. vitis-idaea
0.826208	0.469493	468.768	1.75979	1	ns	H. hepaticicola_PK 135-3	V. vitis-idaea	K. argillacea	V. vitis-idaea
0.267278	0.467466	468.574	0.57176	1	ns	H. hepaticicola_PK 135-3	V. vitis-idaea	O. maius	V. vitis-idaea
-0.742505	0.466341	468.464	-1.59219	1	ns	H. hepaticicola_PK 135-3	V. vitis-idaea	Serendipitaceae_sp	V. vitis-idaea
-0.856923	0.464599	468.291	-1.84444	0.999997	ns	H. hepaticicola_UAMH7357/ICMP18553	V. vitis-idaea	H. variabilis	V. vitis-idaea
0.578872	0.469493	468.768	1.23297	1	ns	H. hepaticicola_UAMH7357/ICMP18553	V. vitis-idaea	K. argillacea	V. vitis-idaea
0.0199419	0.467466	468.574	0.0426597	1	ns	H. hepaticicola_UAMH7357/ICMP18553	V. vitis-idaea	O. maius	V. vitis-idaea
-0.989841	0.466341	468.464	-2.12257	0.999758	ns	H. hepaticicola_UAMH7357/ICMP18553	V. vitis-idaea	Serendipitaceae_sp	V. vitis-idaea
1.4358	0.463393	468.168	3.09844	0.71899	ns	H. variabilis	V. vitis-idaea	K. argillacea	V. vitis-idaea
0.876865	0.462629	468.09	1.89539	0.999993	ns	H. variabilis	V. vitis-idaea	O. maius	V. vitis-idaea
-0.132918	0.462314	468.057	-0.287505	1	ns	H. variabilis	V. vitis-idaea	Serendipitaceae_sp	V. vitis-idaea
-0.55893	0.462249	468.05	-1.20915	1	ns	K. argillacea	V. vitis-idaea	O. maius	V. vitis-idaea
-1.56871	0.462526	468.079	-3.39162	0.460914	ns	K. argillacea	V. vitis-idaea	Serendipitaceae_sp	V. vitis-idaea
-1.00978	0.462151	468.04	-2.18496	0.999454	ns	O. maius	V. vitis-idaea	Serendipitaceae_sp	V. vitis-idaea
D
plant_sp	response	SE	df	n	lower.CL	upper.CL	null	t.ratio	p.value
C_vulgaris	-0.175888	0.0839278	208.301	75	-0.325324	0.00796445	34.0258	-35.9592	2.71958e-91
G_shallon	0.111859	0.141374	304.88	51	-0.133559	0.428928	34.0258	-26.6778	1.01818e-81
K_latifolia	4.01224	0.800468	342.024	36	2.66213	5.86363	34.0258	-12.1387	1.93089e-28
P_japonica	0.303716	0.154155	265.026	54	0.0335461	0.64632	34.0258	-27.4395	2.03756e-79
R_arboreum	2.81305	0.395498	198.565	71	2.1082	3.67908	34.0258	-21.2939	3.68741e-53
R_ferrugineum	3.9066	0.668298	344.458	57	2.75426	5.41508	34.0258	-14.3878	4.39759e-37
V_angustifolium	0.920535	0.202667	223.684	71	0.560438	1.36513	34.0258	-27.2637	4.73483e-73
V_myrtillus	-0.235533	0.0753328	192.793	77	-0.370124	-0.0709514	34.0258	-37.8299	3.75114e-91
V_vitis-idaea	0.0916603	0.141479	314.063	56	-0.153323	0.409761	34.0258	-26.3036	2.21525e-81
E
fungal_sp	response	SE	df	n	lower.CL	upper.CL	null	t.ratio	p.value
H_bicolor	0.887492	0.206443	241.908	66	0.522187	1.34198	34.0258	-26.457	2.3377e-73
H_gryndleri	0.489808	0.172894	274.187	69	0.18611	0.872998	34.0258	-26.8772	8.24677e-79
H_hepaticicola_1	1.41404	0.2531	217.028	71	0.963848	1.96882	34.0258	-25.3332	9.37698e-67
H_hepaticicola_2	0.274739	0.137733	236.138	66	0.0308501	0.577813	34.0258	-30.2228	4.05438e-83
H_variabilis	2.20949	0.332516	213.618	73	1.61713	2.93727	34.0258	-22.9529	1.40492e-59
K_argillacea	-0.263164	0.0889223	294.952	62	-0.418293	-0.0647424	34.0258	-31.1545	2.75996e-95
O_maius	0.313491	0.13542	216.832	72	0.0724295	0.610076	34.0258	-31.4023	1.26383e-82
Serendipitaceae_sp	2.70352	0.400408	233.769	69	1.99352	3.58338	34.0258	-20.694	9.32611e-55

## Sheet: Table S5
Table S5. ANOVA test for mycorrhizal growth response (MGR) dependence on colonization. The dependence of MGR on colonization for above (a, d, g, j), belowground (b, e, h, k) and total biomass (c, f, i, l) was tested using a linear mixed-effects model and assessed by an ANOVA test. The tests were performed in three colonization structures: hyphal coils (a-c; j-l), hyphae (d-f) and conidiophores (g…
A - ANOVA Aboveground biomass - hyphal coils
	Sum Sq	Mean Sq	NumDF	DenDF	F value	Pr(>F)
plant_sp	61.3669	7.67086	8	190.35	8.68141	4.42738e-10
percent_colonization	0.214269	0.214269	1	191.49	0.242497	0.622973
fungal_sp	69.3725	9.91036	7	189.921	11.2159	7.34297e-12
Height.t0	14.1554	14.1554	1	190.786	16.0202	8.96515e-05
B - ANOVA Belowground biomass - hyphal coils
	Sum Sq	Mean Sq	NumDF	DenDF	F value	Pr(>F)
plant_sp	85.6244	10.703	8	190.27	12.1751	5.25455e-14
percent_colonization	0.145597	0.145597	1	191.491	0.165621	0.684488
fungal_sp	52.5496	7.50709	7	189.862	8.53955	4.37676e-09
Height.t0	7.72026	7.72026	1	190.736	8.78204	0.00342975
C - ANOVA Total biomass - hyphal coils
	Sum Sq	Mean Sq	NumDF	DenDF	F value	Pr(>F)
plant_sp	65.3521	8.16902	8	190.6	9.82656	2.10451e-11
percent_colonization	0.283704	0.283704	1	191.185	0.341269	0.559786
fungal_sp	65.2196	9.31709	7	189.773	11.2076	7.5127e-12
Height.t0	12.2016	12.2016	1	190.949	14.6773	0.000172992
D - ANOVA Aboveground biomass - hyphae
	Sum Sq	Mean Sq	NumDF	DenDF	F value	Pr(>F)
plant_sp	63.0693	7.88366	8	190.025	8.98641	1.96781e-10
percent_colonization_h	1.35548	1.35548	1	191.084	1.54508	0.215386
fungal_sp	76.6047	10.9435	7	190.461	12.4743	4.0311e-13
Height.t0	14.0438	14.0438	1	191.309	16.0083	9.00903e-05
E - ANOVA Belowground biomass - hyphae
	Sum Sq	Mean Sq	NumDF	DenDF	F value	Pr(>F)
plant_sp	87.8256	10.9782	8	189.997	12.4843	2.464e-14
percent_colonization_h	0.00288324	0.00288324	1	191.054	0.00327879	0.954397
fungal_sp	50.2791	7.18273	7	190.441	8.16811	1.0821e-08
Height.t0	7.61227	7.61227	1	191.277	8.65658	0.00366171
F- ANOVA Total biomass - hyphae
	Sum Sq	Mean Sq	NumDF	DenDF	F value	Pr(>F)
plant_sp	67.1003	8.38754	8	190.101	10.107	1.02266e-11
percent_colonization_h	0.472861	0.472861	1	191.202	0.569796	0.451269
fungal_sp	67.87	9.69572	7	190.437	11.6833	2.45918e-12
Height.t0	12.0343	12.0343	1	191.462	14.5013	0.000188523
G - ANOVA Aboveground biomass - conidiophores
	Sum Sq	Mean Sq	NumDF	DenDF	F value	Pr(>F)
plant_sp	63.3234	7.91542	8	189.166	8.95725	2.16241e-10
percent_colonization_s	0.306031	0.306031	1	190.277	0.346311	0.556907
fungal_sp	83.5111	11.9302	7	189.858	13.5004	4.11229e-14
Height.t0	13.7648	13.7648	1	191.483	15.5765	0.00011119
H - ANOVA Belowground biomass - conidiophores
	Sum Sq	Mean Sq	NumDF	DenDF	F value	Pr(>F)
plant_sp	89.7215	11.2152	8	189.018	12.8149	1.13112e-14
percent_colonization_s	1.34297	1.34297	1	190.373	1.53453	0.21696
fungal_sp	58.9407	8.4201	7	189.818	9.62112	3.18181e-10
Height.t0	7.28434	7.28434	1	191.607	8.32335	0.00436233
I - ANOVA Total biomass - conidiophores
	Sum Sq	Mean Sq	NumDF	DenDF	F value	Pr(>F)
plant_sp	67.5237	8.44046	8	189.06	10.1598	9.13612e-12
percent_colonization_s	0.567856	0.567856	1	190.46	0.68353	0.409408
fungal_sp	75.8702	10.8386	7	189.87	13.0465	1.12998e-13
Height.t0	11.7354	11.7354	1	191.662	14.126	0.000226867
J - ANOVA Subset Aboveground biomass - hyphal coils
	Sum Sq	Mean Sq	NumDF	DenDF	F value	Pr(>F)
plant_sp	37.637	4.70462	8	101.687	6.17216	1.76431e-06
percent_colonization	0.152975	0.152975	1	104.94	0.200693	0.655086
fungal_sp	19.1996	3.83991	5	100.738	5.03771	0.000367171
Height.t0	4.83743	4.83743	1	102.297	6.3464	0.0133099
K - ANOVA Subset Belowground biomass - hyphal coils
	Sum Sq	Mean Sq	NumDF	DenDF	F value	Pr(>F)
plant_sp	48.5871	6.07339	8	105	6.61745	5.59094e-07
percent_colonization	0.564333	0.564333	1	105	0.614887	0.434719
fungal_sp	28.3508	5.67015	5	105	6.17809	4.65125e-05
Height.t0	1.44031	1.44031	1	105	1.56933	0.213087
L - ANOVA Subset Total biomass - hyphal coils
	Sum Sq	Mean Sq	NumDF	DenDF	F value	Pr(>F)
plant_sp	39.4057	4.92572	8	101.593	6.36908	1.10755e-06
percent_colonization	0.32811	0.32811	1	105	0.424254	0.516245
fungal_sp	21.5789	4.31578	5	100.697	5.58042	0.000140194
Height.t0	3.90413	3.90413	1	102.132	5.04815	0.0268041

## Sheet: Table S6
Table S6. Shoot : root biomass ratio due to mycorrhizal inoculation. The shoot : root biomass ratio due to inoculation was fitted into a linear mixed-effect model (a) and an ANOVA test was ran (b). The differences in shoot : root biomass ratio of all plant species across fungal treatments (c) and the differences in the ratio of all fungal treatments across plant species (d) were evaluated using e…
A
	Estimate	Std. Error	df	t value	Pr(>|t|)
(Intercept)	-0.6918	0.250003	474.482	-2.76717	0.00587542
fungal_spH_gryndleri	0.389612	0.322363	469.503	1.20861	0.22742
fungal_spH_hepaticicola_1	0.446227	0.32233	469.564	1.38438	0.1669
fungal_spH_hepaticicola_2	0.758696	0.338704	471.45	2.24	0.0255564
fungal_spH_variabilis	0.593038	0.32239	469.654	1.8395	0.0664724
fungal_spK_argillacea	0.444723	0.322323	469.551	1.37974	0.168322
fungal_spO_maius	0.23468	0.322512	470.457	0.727661	0.467183
fungal_spSerendipitaceae_sp	0.519156	0.322914	470.847	1.60772	0.108566
plant_spG_shallon	0.684172	0.370892	470.506	1.84466	0.0657149
plant_spK_latifolia	-1.40904	0.410096	471.05	-3.43588	0.000642911
plant_spP_japonica	0.247308	0.351954	469.863	0.702672	0.482608
plant_spR_arboreum	-0.257923	0.329657	469.073	-0.782397	0.434376
plant_spR_ferrugineum	0.252335	0.350204	469.749	0.720538	0.471552
plant_spV_angustifolium	0.210819	0.329993	471.538	0.638861	0.523224
plant_spV_myrtillus	0.597015	0.326476	471.339	1.82866	0.0680818
plant_spV_vitis-idaea	1.076	0.352463	469.881	3.05281	0.00239567
Height.t0	-0.0731953	0.0591223	473.048	-1.23803	0.216318
fungal_spH_gryndleri:plant_spG_shallon	-0.535677	0.49656	470.172	-1.07878	0.28124
fungal_spH_hepaticicola_1:plant_spG_shallon	-0.58932	0.486436	469.076	-1.21151	0.226311
fungal_spH_hepaticicola_2:plant_spG_shallon	-1.0466	0.51097	470.391	-2.04827	0.0410886
fungal_spH_variabilis:plant_spG_shallon	-0.598923	0.486592	469.689	-1.23085	0.218994
fungal_spK_argillacea:plant_spG_shallon	-0.532407	0.497036	470.103	-1.07116	0.284645
fungal_spO_maius:plant_spG_shallon	-0.693994	0.486375	469.915	-1.42687	0.154281
fungal_spSerendipitaceae_sp:plant_spG_shallon	-0.741225	0.498653	470.399	-1.48646	0.137829
fungal_spH_gryndleri:plant_spK_latifolia	0.754538	0.65231	472.991	1.15672	0.247971
fungal_spH_hepaticicola_1:plant_spK_latifolia	0.0504562	0.544373	468.999	0.0926868	0.926192
fungal_spH_hepaticicola_2:plant_spK_latifolia	-0.12802	0.554417	469.737	-0.23091	0.817485
fungal_spH_variabilis:plant_spK_latifolia	-0.151648	0.531414	469.553	-0.285366	0.775489
fungal_spK_argillacea:plant_spK_latifolia	-0.920163	0.544555	470.213	-1.68975	0.0917382
fungal_spO_maius:plant_spK_latifolia	1.10166	0.544648	471.034	2.0227	0.0436681
fungal_spSerendipitaceae_sp:plant_spK_latifolia	0.339378	0.564484	470.558	0.601219	0.547984
fungal_spH_gryndleri:plant_spP_japonica	0.19125	0.475485	469.006	0.402222	0.687704
fungal_spH_hepaticicola_1:plant_spP_japonica	-0.275435	0.475468	468.986	-0.579292	0.56267
fungal_spH_hepaticicola_2:plant_spP_japonica	-0.559347	0.486984	470.182	-1.14859	0.251308
fungal_spH_variabilis:plant_spP_japonica	-0.828052	0.475795	469.127	-1.74035	0.0824527
fungal_spK_argillacea:plant_spP_japonica	-0.955986	0.500728	470.34	-1.90919	0.0568456
fungal_spO_maius:plant_spP_japonica	-0.506469	0.476022	469.542	-1.06396	0.287893
fungal_spSerendipitaceae_sp:plant_spP_japonica	-0.366568	0.475778	469.62	-0.770459	0.441415
fungal_spH_gryndleri:plant_spR_arboreum	-0.595629	0.440892	469.015	-1.35096	0.177359
fungal_spH_hepaticicola_1:plant_spR_arboreum	-0.676197	0.452996	470.187	-1.49272	0.136181
fungal_spH_hepaticicola_2:plant_spR_arboreum	-0.687936	0.472817	470.271	-1.45497	0.146344
fungal_spH_variabilis:plant_spR_arboreum	-0.763421	0.440892	469.264	-1.73154	0.0840131
fungal_spK_argillacea:plant_spR_arboreum	-0.652608	0.446793	469.161	-1.46065	0.144781
fungal_spO_maius:plant_spR_arboreum	-0.429077	0.446259	469.147	-0.961497	0.336797
fungal_spSerendipitaceae_sp:plant_spR_arboreum	-0.410668	0.44638	469.646	-0.919996	0.358047
fungal_spH_gryndleri:plant_spR_ferrugineum	-0.309749	0.467525	469.483	-0.662529	0.507958
fungal_spH_hepaticicola_1:plant_spR_ferrugineum	0.105111	0.467613	468.975	0.224783	0.822246
fungal_spH_hepaticicola_2:plant_spR_ferrugineum	-0.28685	0.478986	471.859	-0.598869	0.549548
fungal_spH_variabilis:plant_spR_ferrugineum	-0.307927	0.486209	469.973	-0.633323	0.526831
fungal_spK_argillacea:plant_spR_ferrugineum	-0.284822	0.616425	473.217	-0.462055	0.644254
fungal_spO_maius:plant_spR_ferrugineum	0.612122	0.46105	469.925	1.32767	0.184932
fungal_spSerendipitaceae_sp:plant_spR_ferrugineum	-0.458178	0.461145	470.87	-0.993567	0.320944
fungal_spH_gryndleri:plant_spV_angustifolium	0.0890476	0.440772	470.279	0.202026	0.839984
fungal_spH_hepaticicola_1:plant_spV_angustifolium	0.121413	0.44634	471.052	0.27202	0.785726
fungal_spH_hepaticicola_2:plant_spV_angustifolium	-0.374338	0.458219	472.102	-0.816942	0.414373
fungal_spH_variabilis:plant_spV_angustifolium	-0.4685	0.440967	470.313	-1.06244	0.288583
fungal_spK_argillacea:plant_spV_angustifolium	-0.614332	0.452879	471.134	-1.3565	0.175588
fungal_spO_maius:plant_spV_angustifolium	0.579973	0.453486	472.857	1.27892	0.201552
fungal_spSerendipitaceae_sp:plant_spV_angustifolium	-0.37714	0.453642	472.634	-0.831359	0.406191
fungal_spH_gryndleri:plant_spV_myrtillus	-0.365837	0.441668	469.908	-0.828307	0.407917
fungal_spH_hepaticicola_1:plant_spV_myrtillus	-0.3963	0.436951	470.959	-0.906967	0.364888
fungal_spH_hepaticicola_2:plant_spV_myrtillus	-0.623117	0.452999	472.185	-1.37554	0.169616
fungal_spH_variabilis:plant_spV_myrtillus	-0.721568	0.435376	470.957	-1.65735	0.0981155
fungal_spK_argillacea:plant_spV_myrtillus	-0.577922	0.435245	469.089	-1.32781	0.184887
fungal_spO_maius:plant_spV_myrtillus	-0.258664	0.435523	470.665	-0.593915	0.552855
fungal_spSerendipitaceae_sp:plant_spV_myrtillus	-0.449748	0.44162	469.841	-1.0184	0.30901
fungal_spH_gryndleri:plant_spV_vitis-idaea	-0.730727	0.481529	469.094	-1.51751	0.12981
fungal_spH_hepaticicola_1:plant_spV_vitis-idaea	-0.663616	0.475573	469.023	-1.3954	0.163555
fungal_spH_hepaticicola_2:plant_spV_vitis-idaea	-0.688084	0.486899	470.142	-1.4132	0.15826
fungal_spH_variabilis:plant_spV_vitis-idaea	-0.792085	0.475978	468.884	-1.66412	0.0967565
fungal_spK_argillacea:plant_spV_vitis-idaea	-1.06421	0.478494	469.123	-2.22407	0.0266188
fungal_spO_maius:plant_spV_vitis-idaea	-0.469118	0.476859	469.242	-0.983767	0.325737
fungal_spSerendipitaceae_sp:plant_spV_vitis-idaea	-0.936675	0.475992	469.51	-1.96784	0.0496749
B
	Sum Sq	Mean Sq	NumDF	DenDF	F value	Pr(>F)
fungal_sp	8.33561	1.1908	7	470.362	2.78469	0.00758122
plant_sp	96.3641	12.0455	8	472.974	28.1684	7.48696e-36
Height.t0	0.655431	0.655431	1	473.048	1.53272	0.216318
fungal_sp:plant_sp	27.6297	0.493388	56	470.208	1.15379	0.217572
C
plant_sp	response	SE	df	n	lower.CL	upper.CL	null	t.ratio	p.value
C_vulgaris	-0.200793	0.0571941	179.441	75	-0.30515	-0.0784813	34.0883	-48.4319	5.74136e-105
G_shallon	-0.132364	0.0773347	277.03	51	-0.270656	0.0357612	34.0883	-38.3403	8.66095e-113
K_latifolia	-0.713681	0.0241814	328.849	36	-0.755967	-0.65991	34.0883	-42.3713	2.90873e-135
P_japonica	-0.309084	0.0554876	236.888	54	-0.409055	-0.189229	34.0883	-44.1115	3.20044e-116
R_arboreum	-0.587384	0.0259226	171.738	71	-0.634719	-0.531958	34.0883	-58.5651	2.02875e-115
R_ferrugineum	-0.0971908	0.0849396	314.936	57	-0.248281	0.0883108	34.0883	-36.0598	7.83879e-114
V_angustifolium	-0.141328	0.0630227	192.459	71	-0.256121	-0.00643311	34.0883	-46.6474	7.50071e-107
V_myrtillus	-0.0666409	0.0659999	165.232	77	-0.187402	0.0742557	34.0883	-47.677	1.69539e-98
V_vitis-idaea	0.157289	0.10814	286.591	56	-0.0357084	0.392808	34.0883	-34.4855	5.30864e-104
D
fungal_sp	response	SE	df	n	lower.CL	upper.CL	null	t.ratio	p.value
H_bicolor	-0.367717	0.0461019	209.797	66	-0.451413	-0.268802	34.0883	-49.1339	4.66405e-117
H_gryndleri	-0.232072	0.0612675	241.511	69	-0.34265	-0.100006	34.0883	-43.7217	1.0062e-116
H_hepaticicola_1	-0.255197	0.0532257	186.575	71	-0.352232	-0.141332	34.0883	-49.0421	1.51169e-108
H_hepaticicola_2	-0.198795	0.0600944	205.008	66	-0.307955	-0.069898	34.0883	-46.1908	2.51009e-110
H_variabilis	-0.32338	0.0470182	182.561	73	-0.409204	-0.222896	34.0883	-51.1228	4.02452e-110
K_argillacea	-0.456309	0.0434389	264.29	62	-0.534287	-0.362219	34.0883	-45.5168	4.50471e-127
O_maius	-0.228679	0.0549573	185.602	72	-0.328933	-0.111178	34.0883	-48.9233	5.27516e-108
Serendipitaceae_sp	-0.285169	0.0521497	201.765	69	-0.380002	-0.173421	34.0883	-48.3301	6.90808e-113

## Sheet: Table S7
Table S7. Tests for the presence of phylogenetic signal in mycorrhizal growth response (MGR) of plants. The Blomberg’s K and Pagel’s λ statistical indices were used to infer the existence of phylogenetic signal for the MGR in the fungal treatments tested for above (a), belowground (b) and total (c) biomass of the plants studied.
A - Aboveground biomass
	K_test	K_p_value	Lambda_test	Lambda_p_value
H_bicolor_abvg	3.7636	0.001	1.10926	0.591868
H_gryndleri_abvg	2.36465	0.001	1.10926	0.272082
H_hepaticicola_1_abvg	1.37198	0.015	0.442396	0.494448
H_hepaticicola_2_abvg	0.892288	0.099	0	0.997198
H_variabilis_abvg	1.40731	0.007	1.10926	0.0463731
K_argillacea_abvg	0.98889	0.021	0.0420595	1
O_maius_abvg	1.11404	0.067	0	1
Serendipitaceae_sp_abvg	1.52605	0.001	0.995463	0.351904
B - Belowground biomass
	K_test	K_p_value	Lambda_test	Lambda_p_value
H_bicolor_blwg	3.1557	0.001	0	1
H_gryndleri_blwg	3.12447	0.001	1.10926	0.372964
H_hepaticicola_1_blwg	2.04587	0.001	0.750961	0.27277
H_hepaticicola_2_blwg	1.51121	0.001	0	0.99878
H_variabilis_blwg	1.93419	0.001	1.03815	0.672076
K_argillacea_blwg	2.01556	0.001	1.10926	0.46887
O_maius_blwg	1.00452	0.052	1.0719	0.671903
Serendipitaceae_sp_blwg	1.51049	0.001	0.889005	0.717367
C - Total biomass
	K_test	K_p_value	Lambda_test	Lambda_p_value
H_bicolor_t	3.77843	0.001	0.401307	1
H_gryndleri_t	2.66061	0.001	1.10926	0.261933
H_hepaticicola_1_t	1.43699	0.006	0.501864	0.40539
H_hepaticicola_2_t	0.998874	0.038	0	0.998008
H_variabilis_t	1.62261	0.001	1.03065	0.0425564
K_argillacea_t	1.37625	0.001	1.10926	0.279091
O_maius_t	0.984899	0.101	0	0.999826
Serendipitaceae_sp_t	1.38509	0.001	0.919825	0.406838
