# Supplementary material for: Ericoid mycorrhizal growth response is influenced by host plant phylogeny
Source: Mycorrhiza. 2025 Aug 13;35(4):51. doi: 10.1007/s00572-025-01223-6 (PMC12350526; doi:10.1007/s00572-025-01223-6)
Supplement: Supplementary file 3 — Supplementary file3 (XLSX 316KB) [file 572_2025_1223_MOESM3_ESM.xlsx]

## Sheet: #1
	Title: Ericoid mycorrhizal growth response is influenced by host plant phylogeny
	Authors: Alice S. Neves, Laura G. van Galen, Martin Vohník, Martina Peter, Elena Martino, Thomas W. Crowther, Camille S. Delavaux

## Sheet: Harvested_Plants_june
random_label	unique_id	plant_sp	fungal_sp	replicate	treatment	block	Height.t0	Height.t1	t1.t0	Dead.Sick	blockx	#cassette	total_root_wet	small_subsample_wet	large_subsample_wet	large_subsample_dry	total_root_dry	shoot_weight
1	399	GSH	OMA	4	45	7	0.6	2.6	2		1	1	0.0616	0.0616	0			0.0061
2	197	RFE	MEV	9	21	1	0.4	3	2.6		1	2	0.0005	0.0005	0
3	284	RAR	MEB	8	31	6	0.3	1.1	0.8		1	3	0.0447	0.0447	0			0.0108
4	159	VVI	RHE	5	17	7	0.5	2.5	2		1	4	0.0212	0.0212	0			0.0094
5	640	VAN	MGK	4	73	8	0.6	1.8	1.2		1	5	0.0091	0.0091	0			0.0018
6	431	RFE	JPK-87	9	48	4	0.3	0.4	0.1		1	6	0.003		0.0011			0.0009
7	561	VAN	RER	3	64	6	0.4	2	1.6		1	7	0.0252		0.0083	0.0025		0.0041
8	536	KLA	JPK-132	6	60	7	0.1	1.2	1.1		1	8	0.0057		0.0017	0.0004		0.0052
9	453	KLA	JPK-87	1	51	2	0.3	0.7	0.4		1	9	0.0046	0.0046	0			0.0011
10	307	PJA	MEB	4	34	6	1.4	2	0.6		1	10	0.0584		0.0255			0.0086
11	92	VAN	RHE	2	10	4	1.1	2.8	1.7		1	11	0.022		0.0086	0.0018		0.0064
12	10	VAN	STR	10	1	8	0.6	1.1	0.5		1	12	0.0072		0.0041			0.0028
13	386	PJA	OMA	5	43	4	0.7	1	0.3		1	13	0.0148		0.0065	0.0016		0.0049
14	526	VMY	JPK-132	6	59	4	2	2.6	0.6		1	14	0.0675		0.282	0.008		0.0133
15	237	VVI	MEV	5	26	6	0.7	2	1.3		1	15	0.0252		0.0123	0.0034		0.0105
16	145	KLA	RHE	5	15	7	0.1	1.2	1.1		1	16	0.0114		0.0025	0.0008		0.0036
17	519	RAR	JPK-132	9	58	2	1.8	3.7	1.9		1	17	0.1844		0.0766	0.017		0.0422
18	263	CVU	MEB	7	29	3	0.6	1.9	1.3		1	18	0.0248		0.0083	0.002		0.0069
19	224	KLA	MEV	6	24	2	0.2	1	0.8		1	19	0.0114		0.005	0.0012		0.0018
20	375	KLA	OMA	1	42	1	0.6	0.9	0.3		1	20	0.001	0.001	0			0.0012
21	672	RAR	MGK	6	76	6	0.6	2.5	1.9		1	21	0.069		0.0318	0.0061		0.0225
22	467	VVI	JPK-87	1	53	5	1	1.1	0.1		1	22	0.0066		0.0006			0.0015
23	115	RFE	RHE	5	12	2	0.4	0.6	0.2		1	23	0.01		0.003			0.0019
24	346	RFE	OMA	2	39	8	0.2	0.6	0.4		1	24	0.0052		0.0009	0.0003		0.0035
25	557	GSH	JPK-132	6	63	5	2	7.7	5.7		1	25	0.1929		0.0964	0.0151		0.0239
26	651	CVU	MGK	5	74	6	0.2	2.3	2.1		1	26	0.0496		0.0183	0.0035		0.0105
27	247	VAN	MEB	1	28	1	0.7	0.9	0.2		1	27	0.0072		0.0031	0.001		0.0007
28	200	RAR	MEV	2	22	5	0.6	2.8	2.2		1	28	0.0981		0.0656	0.009		0.0236
29	360	RAR	OMA	6	40	8	0.5	2.2	1.7		1	29	0.0198		0.0087	0.0013		0.0082
30	302	KLA	MEB	6	33	2	0.6	0.6	0		1	30	0.0025	0.0025	0			0.0029
31	178	VAN	MEV	10	19	4	0.6	1.5	0.9		1	31	0.0162		0.0084	0.0018		0.0011
32	592	RAR	RER	4	67	3	0.7	1.7	1		1	32	0.0093		0.0033	0.0009		0.004
33	316	VVI	MEB	6	35	7	0.8	1.2	0.4	?	1	33	0.001		0.0005			0.0005
34	612	KLA	RER	4	69	6	0.7	1.1	0.4		1	34	0.0136		0.0055	0.0013		0.0039
35	619	PJA	RER	4	70	5	1.3	2.9	1.6		1	35	0.0879		0.0526	0.0138		0.0183
36	665	RFE	MGK	9	75	4	0.5	0.8	0.3		1	36	0.0041		0.0015			0.001
37	139	VMY	RHE	9	14	8	1.5	1.6	0.1		1	37	0.0223		0.008	0.0017		0.0107
38	480	GSH	JPK-87	7	54	3	2	1.4	-0.6		1	38	0.0108		0.0061	0.0012		0.0026
39	54	KLA	STR	4	6	3	0.1	0.7	0.6		1	39	0.0037		0.0008			0.0014
40	490	VAN	JPK-132	10	55	7	0.6	3.7	3.1		1	40	0.0353		0.0197			0.0106
41	373	VMY	OMA	9	41	5	1.1	1.9	0.8		1	41	0.0472		0.0243			0.0111
42	327	VAN	OMA	3	37	4	0.5	2.3	1.8		1	42	0.0203		0			0.0081
43	27	RFE	STR	7	3	1	0.2	0.4	0.2		1	43	0.0027	0.0027	0
44	389	VVI	OMA	1	44	1	2.1	3.2	1.1		1	44	0.0165		0.0117	0.0021		0.0067
45	440	RAR	JPK-87	8	49	7	1.1	1.2	0.1		1	45	0.0052		0.002	0.0005		0.0025
46	69	PJA	STR	9	7	2	0.8	2.3	1.5		1	46	0.0137		0.0073	0.0016		0.0116
47	498	CVU	JPK-132	8	56	5	0.7	3.3	2.6		1	47	0.0427		0.0272	0.0046		0.0131
48	240	GSH	MEV	1	27	1	3	5.8	2.8		1	48	0.1805	0.0819	0.0986	0.0123		0.0339
49	320	GSH	MEB	3	36	5	1.8	3.1	1.3		1	49	0.0548		0.0331	0.0048		0.0097
50	588	RFE	RER	10	66	8	1	1.4	0.4		1	50	0.0248		0.0211	0.0045		0.0147
51	185	CVU	MEV	7	20	8	0.4	2.8	2.4		1	51	0.0574		0.0372	0.0058		0.0107
52	231	PJA	MEV	6	25	2	1.1	2.3	1.2		1	52	0.0336		0.0231	0.0055		0.0094
53	506	RFE	JPK-132	6	57	1	0.5	1	0.5		1	53	0.012		0.0075	0.0014		0.0027
54	683	VMY	MGK	7	77	6	NA	1.1	1.1	*	1	54	0.003		0.0018			0.0031
55	703	VVI	MGK	3	80	4	2.5	3.5	1		1	55	0.0398		0.0245	0.0055		0.0132
56	148	PJA	RHE	1	16	1	1.2	1.6	0.4		1	56	0.0269		0.0151	0.0035		0.0089
57	549	VVI	JPK-132	5	62	7	0.9	2.8	1.9		1	57	0.043		0.0261	0.0046		0.0129
58	33	RAR	STR	3	4	2	1.4	1.2	-0.2		1	58	0.0047		0.0012			0.0019
59	11	CVU	STR	1	2	5	0.5	0.7	0.2		1	59	0.0024		0.0011			0.0008
60	447	VMY	JPK-87	5	50	3	0.9	2.3	1.4		1	60	0.027		0.0196	0.004		0.0066
61	416	CVU	JPK-87	4	47	5	0.7	0.7	0		1	61	0.0058	0.0058	0			0.0011
62	602	VMY	RER	4	68	1	0.4	2.4	2		1	62	0.0321		0.0179	0.0035		0.0089
63	460	PJA	JPK-87	1	52	2	1.6	2.2	0.6		1	63	0.0198		0.0067	0.0018		0.0023
64	81	GSH	STR	1	9	1	0.5	2.6	2.1		1	64	0.0282		0.0178	0.0009		0.0043
65	129	RAR	RHE	9	13	7	0.7	1.4	0.7		1	65	0.0093	0.0093	0			0.0039
66	623	VVI	RER	1	71	1	0.6	2.9	2.3		1	66	0.0122		0.0068			0.0074
67	214	VMY	MEV	6	23	4	1.1	3.6	2.5		1	67	0.0682		0.0528	0.0115		0.022
68	292	VMY	MEB	6	32	8	1	1.8	0.8		1	68	0.0104		0.0068	0.0012		0.0064
69	574	CVU	RER	6	65	7	0.7	3.6	2.9		1	69	0.0744		0.0444	0.0089		0.021
70	632	GSH	RER	3	72	8	1.2	3.1	1.9		1	70	0.0486		0.0285	0.0038		0.0045
71	708	GSH	MGK	1	81	1	2.8	4.2	1.4		1	71	0.036		0.0255	0.0038		0.0069
72	691	KLA	MGK	5	78	2	0.1	1.2	1.1		1	72	0.0046	0.0046	0			0.0025
73	337	CVU	OMA	3	38	4	0.6	2	1.4		1	73	0.0166		0.0086	0.0012		0.0039
74	540	PJA	JPK-132	3	61	6	1.8	3.7	1.9		1	74	0.1771		0.1218	0.0218		0.0412
75	165	GSH	RHE	4	18	6	0.5	2	1.5		1	75	0.025		0.0159	0.0018		0.0035
76	48	VMY	STR	8	5	6	1.4	2	0.6		1	76	0.0103		0.0056	0.0023		0.0059
77	274	RFE	MEB	8	30	3	0.2	1	0.8		1	77	0.0289	0.0289	0			0.0059
78	408	VAN	JPK-87	6	46	7	0.8	0.7	-0.1		1	78	0.0047	0.0047	0			0.001
79	696	PJA	MGK	3	79	4	0.9	1.6	0.7		1	79	0.0286		0.0194	0.0037		0.0091
80	102	CVU	RHE	2	11	5	0.7	0.7	0		1	80	0.0008	0.0008	0			0.0007
81	80	VVI	STR	10	8	2	0.9	1.9	1		1	81	0.0042	0.0042	0			0.0021
82	253	VAN	MEB	7	28	8	0.6	1.9	1.3		2	82	0.016		0.0122	0.0037		0.0029
83	550	VVI	JPK-132	6	62	3	2.5	5.7	3.2		2	83	0.0655		0.0497	0.0096		0.0239
84	188	CVU	MEV	10	20	8	0.4	2	1.6		2	84	0.0134		0.0092	0.0016		0.0055
85	261	CVU	MEB	5	29	4	0.3	0.9	0.6		2	85	0.0089		0.0053	0.0007		0.0037
86	377	KLA	OMA	3	42	4	0.3	0.3	0		2	86	0.0019	0.0019	0			0.0017
87	535	KLA	JPK-132	5	60	2	0.7	2.1	1.4		2	87	0.0696		0.0624	0.0088		0.0157
88	570	CVU	RER	2	65	8	0.2	3.5	3.3		2	88	0.0285		0.0197	0.0029		0.0105
89	713	GSH	MGK	6	81	6	2	2.5	0.5		2	89	0.0404		0.0256	0.0039		0.0055
90	282	RAR	MEB	6	31	1	1	1.4	0.4		2	90	0.01		0.0056	0.0004		0.0029
91	118	RFE	RHE	8	12	7	0.2	0.6	0.4		2	91	0.006		0.003	0.0009		0.0021
92	390	VVI	OMA	2	44	3	1.2	2.8	1.6		2	92	0.0102		0.0053	0.0014		0.0048
93	235	VVI	MEV	3	26	3	3.3	6.7	3.4		2	93	0.0871		0.0717	0.0152		0.0374
94	298	KLA	MEB	2	33	1	0.5	0.7	0.2		2	94	0.0127		0.0078	0.0017		0.0034
95	37	RAR	STR	7	4	7	2.3	2.3	0		2	5	0.0121		0.005	0.0005		0.004
96	472	VVI	JPK-87	6	53	6	2.6	2.6	0		2	96	0.0127		0.0107	0.0027		0.0066
97	222	KLA	MEV	4	24	7	0.3	1	0.7		2	97	0.008		0.0037	0.0006		0.0045
98	332	VAN	OMA	8	37	4	0.6	2.7	2.1		2	98	0.0127		0.0083	0.0018		0.0045
99	628	VVI	RER	6	71	6	1.2	3.5	2.3		2	99	0.0352		0.0224	0.0057		0.0142
100	141	KLA	RHE	1	15	4	0.3	0.6	0.3		2	100	0.0054		0.0024	0.0004		0.0018
101	131	VMY	RHE	1	14	5	NA	2	2	*	2	101	0.0184		0.0116	0.002		0.0064
102	415	CVU	JPK-87	3	47	2	0.5	0.6	0.1		2	102	0.001	0.001	0			0.0005
103	161	VVI	RHE	7	17	1	2.3	5.2	2.9		2	103	0.0186		0.01	0.0025		0.0135
104	543	PJA	JPK-132	6	61	1	2.2	4.3	2.1		2	104	0.0733		0.0519	0.0099		0.0225
105	163	GSH	RHE	2	18	4	1.5	2.6	1.1		2	105	0.0493		0.0319	0.0037		0.0052
106	609	KLA	RER	1	69	7	0.2	1.6	1.4		2	106	0.0228		0.0133	0.0016		0.01
107	293	VMY	MEB	7	32	8	1.2	2	0.8		2	107	0.0218		0.0156	0.0036		0.0148
108	78	VVI	STR	8	8	5	1.4	2	0.6		2	108	0.0103		0.0048	0.0013		0.0024
109	591	RAR	RER	3	67	7	1	1.6	0.6		2	109	0.0381		0.0275	0.0037		0.0083
110	678	VMY	MGK	2	77	8	0.6	1.7	1.1		2	110	0.0062		0.0027	0.0009		0.0045
111	345	RFE	OMA	1	39	8	0.4	0.5	0.1		2	111	0.0018	0.0018	0			0.001
112	67	PJA	STR	7	7	8	1.3	2.9	1.6		2	112	0.0225		0.0169	0.0032		0.0116
113	245	GSH	MEV	6	27	5	0.6	4.2	3.6		2	113	0.0859		0.075	0.0091		0.0151
114	387	PJA	OMA	6	43	7	1.4	1.6	0.2		2	114	0.0173		0.0138	0.003		0.006
115	86	GSH	STR	6	9	6	2.2	5	2.8		2	115	0.082		0.0609	0.0084		0.0141
116	700	PJA	MGK	7	79	7	1	2.5	1.5		2	116	0.065		0.038	0.0067		0.0167
117	304	PJA	MEB	1	34	5	1.3	2.1	0.8		2	117	0.0241		0.014	0.0031		0.0079
118	662	RFE	MGK	6	75	1	0.2	0.3	0.1		2	118	0.0031		0.0019			0.0008
119	690	KLA	MGK	4	78	3	0.5	0.6	0.1		2	119						0.0008
120	108	CVU	RHE	8	11	6	NA	0.1	0.1	*	2	120
121	15	CVU	STR	5	2	8	1	1.2	0.2		2	121	0.0056		0.0023			0.001
122	25	RFE	STR	5	3	3	0.2	0.3	0.1		2	122	0.0005	0.0005	0
123	342	CVU	OMA	8	38	8	0.6	0.9	0.3	used the backup	2	123	0.0029		0.0008			0.0008
124	558	GSH	JPK-132	7	63	1	2	5.7	3.7		2	124	0.1117		0.0817	0.0118		0.0178
125	648	CVU	MGK	2	74	8	0.5	2.5	2		2	125	0.0259		0.0171	0.0024		0.0059
126	47	VMY	STR	7	5	3	1.5	1.6	0.1		2	126	0.0156		0.0118	0.0014		0.0066
127	355	RAR	OMA	1	40	5	1.4	2.5	1.1		2	127	0.0412		0.0279	0.0039		0.0107
128	702	VVI	MGK	2	80	6	0.7	2	1.3		2	128	0.0062		0.0038	0.0011		0.0022
129	676	RAR	MGK	10	76	7	0.9	1.7	0.8		2	129	0.0322		0.028	0.0039		0.0124
130	5	VAN	STR	5	1	2	0.7	1.8	1.1		2	130	0.0147	0.0017	0.013	0.0025		0.0065
131	620	PJA	RER	5	70	3	0.9	2.6	1.7		2	131	0.0345		0.025	0.0053		0.012
132	125	RAR	RHE	5	13	3	0.8	1.8	1		2	132	0.0102		0.0045	0.0008		0.007
133	510	RFE	JPK-132	10	57	5	0.6	1.1	0.5		2	133	0.0342		0.023	0.0035		0.0063
134	169	VAN	MEV	1	19	8	0.5	4.1	3.6		2	134	0.0712		0.0573	0.013		0.025
135	492	CVU	JPK-132	2	56	4	0.6	2.6	2		2	135	0.0472		0.0324	0.0048		0.0155
136	212	VMY	MEV	4	23	3	2	3.5	1.5		2	136	0.0736		0.0695	0.0141		0.027
137	607	VMY	RER	9	68	6	1	2.8	1.8		2	137	0.0737		0.0579	0.0102		0.023
138	153	PJA	RHE	6	16	3	0.7	1.1	0.4		2	138	0.0088		0.0066	0.0015		0.0027
139	412	VAN	JPK-87	10	46	5	0.7	0.6	-0.1		2	139	0.0045		0.0025	0.0008		0.0007
140	455	KLA	JPK-87	3	51	3	0.4	0.6	0.2		2	140	0.0032		0.0014	0.0004		0.0017
141	58	KLA	STR	8	6	6	0.3	0.4	0.1		2	141	0.0015					0.0005
142	521	VMY	JPK-132	1	59	2	0.6	2.4	1.8		2	142	0.0487		0.0161	0.0066		0.0129
143	227	PJA	MEV	2	25	1	1.1	2.9	1.8		2	143	0.0544		0.0495	0.0105		0.0173
144	477	GSH	JPK-87	4	54	7	3.3	5.5	2.2		2	144	0.0364		0.0127	0.0051		0.0139
145	639	VAN	MGK	3	73	5	0.4	1.5	1.1		2	145	0.008		0.0046	0.0011		0.0049
146	368	VMY	OMA	4	41	4	1.8	2.1	0.3		2	146	0.0241		0.0173	0.0034		0.0113
147	97	VAN	RHE	7	10	7	0.6	3.7	3.1		2	147	0.0323		0.0243	0.005		0.0113
148	203	RAR	MEV	5	22	1	1	2.8	1.8		2	148	0.0389		0.0271	0.0047		0.0144
149	637	VAN	MGK	1	72	3	1	1.9	0.9		2	149	0.005		0.0045	0.0013		0.0021
150	445	VMY	JPK-87	3	50	5	1	1.5	0.5		2	150	0.008		0.0049	0.001		0.0026
151	273	RFE	MEB	7	30	5	0.3	0.5	0.2		2	151	0.0011					0.0006
152	317	VVI	MEB	7	35	1	0.5	2.5	2		2	152	0.0049		0.0032	0.0004		0.0071
153	511	RAR	JPK-132	1	58	1	1.7	3.1	1.4		2	153	0.0273		0.0162	0.0029		0.0184
154	442	RAR	JPK-87	10	49	7	1.5	1.4	-0.1		2	154	0.0106		0.0054	0.0009		0.0047
155	583	RFE	RER	5	66	7	0.5	1.2	0.7		2	155	0.0225		0.0142	0.003		0.0063
156	485	VAN	JPK-132	5	55	8	1	4	3		2	156	0.0653		0.0543	0.0133		0.0228
157	398	GSH	OMA	3	45	6	1.2	3.3	2.1		2	157	0.1264		0.0987	0.0126		0.0186
158	565	VAN	RER	7	64	8	0.6	1.5	0.9		2	158	0.0125		0.0077	0.0015		0.0061
159	426	RFE	JPK-87	4	48	8	0.3	0.6	0.3		2	159	0.0005					0.0006
160	463	PJA	JPK-87	4	52	6	1.4	1.7	0.3		2	160	0.0178		0.0092	0.0021		0.0053
161	190	RFE	MEV	2	21	8	0.3	1.7	1.4		2	161	0.041		0.0315	0.0044		0.0145
162	319	GSH	MEB	2	36	7	1.5	3.8	2.3		2	162	0.0341		0.0229	0.0038		0.0078
163	160	VVI	RHE	6	17	4	1.8	2.8	1		3	163	0.0168		0.0094	0.0024		0.0081
164	685	VMY	MGK	9	77	2	0.5	2.6	2.1		3	164	0.026		0.018	0.0028		0.009
165	551	VVI	JPK-132	7	62	1	2.2	3.6	1.4		3	165	0.0551		0.0363	0.0081		0.0174
166	401	GSH	OMA	6	45	2	2.2	4.5	2.3		3	166	0.0572		0.039	0.0045		0.0078
167	356	RAR	OMA	2	40	8	1.6	3	1.4		3	167	0.0249		0.0134	0.002		0.0077
168	586	RFE	RER	8	66	3	0.5	1.3	0.8		3	168	0.0365		0.023	0.0035		0.012
169	370	VMY	OMA	6	41	1	1	2.8	1.8		3	169	0.0322		0.0229	0.0049		0.0124
170	73	VVI	STR	3	8	1	0.7	1.9	1.2		3	170	0.0347		0.0211	0.0043		0.0064
171	226	PJA	MEV	1	25	7	2	3.7	1.7		3	171	0.0843		0.0586	0.0117		0.0212
172	181	CVU	MEV	3	20	4	0.5	2.3	1.8		3	172	0.0225		0.0205	0.0027		0.0172
173	50	VMY	STR	10	5	7	1.8	2.7	0.9		3	173	0.0623		0.0432	0.0081		0.0289
174	634	GSH	RER	5	72	2	2.1	6	3.9		3	174	0.106		0.0966	0.013		0.035
175	482	VAN	JPK-132	2	55	1	0.5	3	2.5		3	175	0.0242		0.0157	0.0036		0.0196
176	497	CVU	JPK-132	7	56	6	1.2	3.5	2.3		3	176	0.0537		0.034	0.0068		0.0164
177	258	CVU	MEB	2	29	2	0.4	0.9	0.5		3	177	0.0018	0.0018	0			0.0005
178	18	CVU	STR	8	2	6	0.6	3.1	2.5		3	178	0.0957		0.0695	0.0145		0.022
179	8	VAN	STR	8	1	3	0.5	4	3.5		3	179	0.0161		0.0122	0.003		0.0116
180	532	KLA	JPK-132	2	60	6	0.3	1.7	1.4		3	180	0.0169		0.0119	0.002		0.0089
181	629	VVI	RER	7	71	4	1.7	1.9	0.2		3	181	0.0276		0.011	0.0028		0.007
182	518	RAR	JPK-132	8	58	8	1	4.3	3.3		3	182	0.0716		0.0474	0.0072		0.0422
183	646	VAN	MGK	10	73	7	0.6	3.8	3.2		3	183	0.0219		0.015	0.0032		0.009
184	331	VAN	OMA	7	37	3	0.6	3.2	2.6		3	184	0.0187		0.0124	0.003		0.0122
185	290	VMY	MEB	4	32	5	1.9	3.2	1.3		3	185	0.0377		0.0318	0.0065		0.0139
186	706	VVI	MGK	6	80	7	1.5	3.7	2.2		3	186	0.0406		0.0263	0.0058		0.0169
187	130	RAR	RHE	10	13	2	0.6	2.2	1.6		3	187	0.0216		0.0093	0.0014		0.0093
188	544	PJA	JPK-132	7	61	2	1.1	3.9	2.8		3	188	0.0406		0.0251	0.005		0.0229
189	31	RAR	STR	1	4	1	1.2	1.5	0.3		3	189	0.0051		0.0021			0.0021
190	376	KLA	OMA	2	42	2	0.4	0.7	0.3		3	190	0.0018	0.0018	0			0.0024
191	341	CVU	OMA	7	38	3	1.3	1.4	0.1	?	3	191	0.0034	0.0034	0			0.0018
192	446	VMY	JPK-87	4	50	5	1.1	1.2	0.1		3	192	0.0137		0.0111	0.002		0.0053
193	552	GSH	JPK-132	1	63	3	0.7	4.4	3.7		3	193	0.0642		0.0459	0.0058		0.0092
194	573	CVU	RER	5	65	7	0.7	4.5	3.8		3	194	0.1328		0.1053	0.0183		0.0375
195	471	VVI	JPK-87	5	53	3	3.8	4	0.2		3	195	0.0455		0.0299	0.0063		0.0138
196	411	VAN	JPK-87	9	46	3	0.6	1.2	0.6		3	196	0.0048		0.003			0.0012
197	501	RFE	JPK-132	1	57	4	0.6	1.5	0.9		3	197	0.0188		0.0138	0.0023		0.0062
198	654	CVU	MGK	8	74	4	0.5	1.1	0.6		3	198	0.0186		0.0136	0.0021		0.0058
199	171	VAN	MEV	3	19	8	0.6	2	1.4		3	199	0.0081		0.005	0.0008		0.0045
200	250	VAN	MEB	4	28	5	0.6	1.4	0.8		3	200	0.007		0.005	0.0015		0.0028
201	437	RAR	JPK-87	5	49	3	1.4	1.6	0.2		3	201	0.0103		0.007	0.0011		0.0053
202	110	CVU	RHE	10	11	8	0.4	4.3	3.9		3	202	0.1167		0.1005	0.0158		0.0255
203	427	RFE	JPK-87	5	48	2	0.4	0.6	0.2		3	203	0.0576					0.0008
204	215	VMY	MEV	7	23	5	1.5	2	0.5		3	204	0.0526		0.0378	0.0076		0.0316
205	618	PJA	RER	3	70	4	1.4	2.4	1		3	205	0.0762		0.0403	0.0072		0.01
206	456	KLA	JPK-87	4	51	7	0.3	0.4	0.1		3	206	0.0016	0.0016	0			0.0007
207	674	RAR	MGK	8	76	8	1	2.1	1.1		3	207	0.0255		0.0162	0.0022		0.0088
208	382	PJA	OMA	1	43	3	0.5	1.5	1		3	208	0.106		0.0054	0.0012		0.0061
209	120	RFE	RHE	10	12	1	0.1	0.8	0.7		3	209	0.0103		0.0067	0.0008		0.0048
210	22	RFE	STR	2	3	6	0.5	0.5	0		3	210	0.0041		0.0025			0.0016
211	233	VVI	MEV	1	26	7	1.1	3	1.9		3	211	0.0406		0.0297	0.0058		0.0156
212	167	GSH	RHE	6	18	2	0.6	3.1	2.5		3	212	0.0475		0.0322	0.0041		0.0094
213	134	VMY	RHE	4	14	6	1.1	1.1	0		3	213	0.0103		0.0071	0.0015		0.0063
214	420	CVU	JPK-87	8	47	8	0.7	1.2	0.5		3	214	0.006		0.0035	0.0006		0.0022
215	695	PJA	MGK	2	79	2	1.2	1.3	0.1	?	3	215	0.0007	0.0007	0			0.008
216	146	KLA	RHE	6	15	3	0.4	1.2	0.8		3	216	0.0075		0.0047	0.0006		0.0056
217	220	KLA	MEV	2	24	1	0.1	0.8	0.7		3	217	0.0047	0.0047	0			0.0028
218	566	VAN	RER	8	64	5	0.8	2.4	1.6		3	218	0.013		0.0108	0.0022		0.0071
219	269	RFE	MEB	3	30	1	0.2	1.6	1.4		3	219	0.0308		0.02	0.0035		0.0081
220	154	PJA	RHE	7	16	5	1.2	1.9	0.7		3	220	0.0073		0.0023			0.0019
221	64	PJA	STR	4	7	8	1.7	2.2	0.5		3	221	0.0139		0.0067	0.0016		0.0041
222	242	GSH	MEV	3	27	3	2.2	5.3	3.1		3	222	0.1015		0.0728	0.0115		0.0217
223	711	GSH	MGK	4	81	2	1	2.3	1.3		3	223	0.0321		0.0221	0.0027		0.005
224	475	GSH	JPK-87	2	54	5	3.9	5	1.1		3	224	0.0965		0.073	0.011		0.0124
225	88	GSH	STR	8	9	4	1.5	2.9	1.4		3	225	0.0312		0.0195	0.0025		0.0051
226	666	RFE	MGK	10	75	3	0.4	0.8	0.4		3	226	0.0059		0.0046	0.0013		0.003
227	608	VMY	RER	10	68	5	0.9	1.5	0.6		3	227	0.0045		0.0033	0.0005		0.0014
228	57	KLA	STR	7	6	1	0.3	0.4	0.1		3	228	0.0006	0.0006	0			0.0014
229	310	PJA	MEB	7	34	3	1	2.6	1.6		3	229	0.0421		0.0331	0.0059		0.0097
230	351	RFE	OMA	7	39	4	0.1	1	0.9		3	230	0.0036		0.0024			0.0031
231	312	VVI	MEB	2	35	5	1.1	3.3	2.2		3	231	0.0631		0.0535	0.0123		0.0165
232	99	VAN	RHE	9	10	6	1.1	3.9	2.8		3	232	0.0331		0.026	0.0057		0.0196
233	466	PJA	JPK-87	7	52	4	1.2	1.8	0.6		3	233	0.0149		0.0106	0.0022		0.008
234	206	RAR	MEV	8	22	6	0.6	2.4	1.8		3	234	0.1065		0.0726	0.0116		0.021
235	281	RAR	MEB	5	31	8	0.7	1.3	0.6		3	235	0.0081		0.0052			0.0031
236	614	KLA	RER	6	69	2	0.6	1.4	0.8		3	236	0.0124		0.0099	0.0017		0.0076
237	321	GSH	MEB	4	36	1	2.3	4.1	1.8		3	237	0.0658		0.0525	0.0061		0.0114
238	195	RFE	MEV	7	21	6	0.6	0.8	0.2		3	238	0.0064		0.0041	0.0007		0.0034
239	299	KLA	MEB	3	33	3	0.3	0.7	0.4		3	239	0.0072		0.0035	0.0008		0.0018
240	594	RAR	RER	6	67	6	1.6	2.1	0.5		3	240	0.0147		0.0091	0.001		0.0069
241	393	VVI	OMA	5	44	6	2.7	3.9	1.2		3	241	0.031		0.0212	0.0061		0.0152
242	528	VMY	JPK-132	8	59	7	1.4	4.8	3.4		3	242	0.1593		0.1335	0.0301		0.0735
243	689	KLA	MGK	3	78	7	0.4	0.4	0		3	243	0.0006	0.0006	0			0.0005
244	294	VMY	MEB	8	32	2	1.6	3.5	1.9		4		0.0731		0		0.0175	0.0223
245	364	RAR	OMA	10	40	2	0.7	2	1.3		4		0.0204		0		0.0032	0.0083
246	525	VMY	JPK-132	5	59	5	1	4	3		4		0.1031		0		0.0189	0.0358
247	313	VVI	MEB	3	35	4	1	1.4	0.4		4		0.004		0		0.0008	0.0017
248	101	CVU	RHE	1	11	7	0.8	1	0.2		4		0.0022	0.0022	0			0.0021
249	13	CVU	STR	3	2	8	1	1	0		4		0.002		0			0.0011
250	621	PJA	RER	6	70	7	2	2.6	0.6		4		0.0396		0		0.0081	0.015
251	147	KLA	RHE	7	15	1	0.2	0.4	0.2		4							0.0012
252	487	VAN	JPK-132	7	55	6	0.6	3.1	2.5		4		0.0559		0		0.0148	0.0174
253	479	GSH	JPK-87	6	54	2	0.6	2.5	1.9		4		0.018		0		0.0021	0.0029
254	372	VMY	OMA	8	41	6	2	3	1		4		0.0256		0		0.0055	0.0108
255	542	PJA	JPK-132	5	61	3	0.8	2.7	1.9		4		0.0343		0		0.006	0.0144
256	531	KLA	JPK-132	1	60	3	0.3	1.5	1.2		4		0.0188		0		0.0031	0.0065
257	577	CVU	RER	9	65	6	0.5	3.7	3.2		4		0.1563		0		0.0255	0.0354
258	659	RFE	MGK	3	75	5	0.2	0.8	0.6		4		0.0087		0		0.0015	0.003
259	82	GSH	STR	2	9	7	0.8	4.5	3.7		4		0.0814		0		0.0103	0.0175
260	438	RAR	JPK-87	6	49	5	1.2	1.3	0.1		4		0.0043		0		0.0005	0.0039
261	46	VMY	STR	6	5	4	2	2.4	0.4		4		0.0379		0		0.0068	0.0095
262	244	GSH	MEV	5	27	7	0.8	4.1	3.3		4		0.0562		0		0.0068	0.0103
263	381	KLA	OMA	7	42	6	0.5	1.1	0.6		4		0.0054		0		0.0008	0.0038
264	264	CVU	MEB	8	29	7	0.9	2.9	2		4		0.047		0		0.0077	0.0113
265	579	RFE	RER	1	66	2	0.5	0.6	0.1		4		0.0018		0			0.0018
266	333	VAN	OMA	9	37	6	0.8	1.5	0.7		4		0.0074		0.0049	0.0011		0.0045
267	285	RAR	MEB	9	31	3	1.2	1.4	0.2		4		0.0213		0		0.0044	0.0062
268	470	VVI	JPK-87	4	53	7	0.9	1.3	0.4		4		0.0036		0		0.001	0.0015
269	136	VMY	RHE	6	14	8	1.2	2.2	1		4		0.0119		0		0.0027	0.0061
270	230	PJA	MEV	5	25	4	1	1	0		4		0.0349		0		0.0051	0.005
271	192	RFE	MEV	4	21	7	0.2	0.9	0.7		4		0.0027		0.0012			0.0036
272	216	VMY	MEV	8	23	6	1.6	4	2.4		4		0.0854		0		0.0184	0.0212
273	52	KLA	STR	2	6	5	0.6	0.8	0.2	roots outside	4		0.0021	0.0021	0			0.0009
274	428	RFE	JPK-87	6	48	5	0.9	0.4	-0.5		4		0.0007	0.0007	0			0.0004
275	495	CVU	JPK-132	5	56	8	1.1	3.2	2.1		4		0.0647		0		0.0082	0.0132
276	553	GSH	JPK-132	2	63	4	1.2	5.6	4.4		4		0.106		0		0.0116	0.0228
277	627	VVI	RER	5	71	5	1.5	2.9	1.4		4		0.0191		0		0.0047	0.0108
278	156	VVI	RHE	2	17	3	0.6	1.7	1.1		4		0.0039		0		0.0009	0.0018
279	301	KLA	MEB	5	33	6	0.6	0.7	0.1		4		0.0033		0		0.0013	0.0011
280	705	VVI	MGK	5	80	3	2.2	3.3	1.1		4		0.0146		0		0.0066	0.0064
281	176	VAN	MEV	8	19	5	0.7	1.2	0.5		4		0.0153		0		0.003	0.0077
282	404	VAN	JPK-87	2	46	5	0.5	0.6	0.1		4		0.0031		0		0.001	0.0009
283	186	CVU	MEV	8	20	4	0.3	1.5	1.2		4		0.0315		0		0.0045	0.012
284	464	PJA	JPK-87	5	52	3	1	1.7	0.7		4		0.0165		0		0.0056	0.0054
285	652	CVU	MGK	6	74	3	0.5	2.9	2.4		4		0.0232		0		0.0032	0.0098
286	504	RFE	JPK-132	4	57	2	0.4	1.3	0.9	?	4		0.0088		0		0.0014	0.0064
287	451	VMY	JPK-87	9	50	2	1.3	2.5	1.2		4		0.0262		0		0.0047	0.0171
288	548	VVI	JPK-132	4	62	2	2	3.2	1.2		4		0.0531		0		0.0112	0.0184
289	402	GSH	OMA	7	45	1	3.4	5.4	2		4		0.0827		0		0.0129	0.0132
290	7	VAN	STR	7	1	6	1.3	1.1	-0.2		4		0.0044		0		0.0009	0.0004
291	601	VMY	RER	3	68	8	0.7	2.6	1.9		4		0.0141		0		0.0031	0.0068
292	694	PJA	MGK	1	79	3	1.4	2.1	0.7		4		0.0444		0		0.008	0.0084
293	225	KLA	MEV	7	24	3	0.5	1.1	0.6		4		0.0068		0		0.0014	0.0033
294	40	RAR	STR	10	4	5	0.5	1	0.5		4		0.0085		0		0.0017	0.0042
295	350	RFE	OMA	6	39	5	0.4	0.6	0.2		4		0.0051		0		0.0009	0.0028
296	560	VAN	RER	2	64	2	0.3	2.3	2		4		0.0005		0			0.0025
297	454	KLA	JPK-87	2	51	5	0.5	0.8	0.3		4		0.004		0		0.0009	0.0007
298	681	VMY	MGK	5	77	1	2.5	2.7	0.2		4		0.049		0		0.0086	0.0095
299	339	CVU	OMA	5	38	6	0.6	0.6	0		4		0.0013		0		0.0006	0.0007
300	714	GSH	MGK	7	81	4	0.7	3.3	2.6		4		0.0477		0		0.0059	0.0076
301	645	VAN	MGK	9	73	3	0.7	1.3	0.6		4		0.0055		0		0.0013	0.0018
302	234	VVI	MEV	2	26	4	0.7	2.5	1.8		4		0.019		0		0.0036	0.0152
303	168	GSH	RHE	7	18	7	1.1	2.3	1.2		4		0.024		0		0.0067	0.0055
304	28	RFE	STR	8	3	4	0.6	0.4	-0.2		4		0.0005		0
305	418	CVU	JPK-87	6	47	1	0.6	1	0.4		4		0.0056		0		0.0009	0.0007
306	394	VVI	OMA	6	44	5	3.6	4	0.4		4		0.0334		0		0.0083	0.0165
307	91	VAN	RHE	1	10	2	0.6	0.7	0.1		4		0.0035		0		0.0007	0.0013
308	123	RAR	RHE	3	13	1	0.3	0.8	0.5		4		0.0041		0		0.0007	0.0039
309	117	RFE	RHE	7	12	7	0.3	0.6	0.3		4		0.001		0			0.0012
310	670	RAR	MGK	4	76	4	1.1	2.7	1.6		4		0.0732		0		0.0111	0.025
311	276	RFE	MEB	10	30	8	0.1	2.1	2		4		0.0687		0.0665	0.0117		0.0256
312	251	VAN	MEB	5	28	4	0.7	0.7	0		4		0.003		0		0.0009	0.0008
313	201	RAR	MEV	3	22	3	1.3	3.6	2.3		4		0.0733		0		0.0087	0.031
314	63	PJA	STR	3	7	5	1.6	2	0.4		4		0.0248		0		0.0046	0.0063
315	385	PJA	OMA	4	43	1	1.3	2	0.7		4		0.0246		0		0.005	0.0066
316	517	RAR	JPK-132	7	58	4	1.1	3.5	2.4		4		0.1495		0		0.0193	0.034
317	305	PJA	MEB	2	34	7	1.8	4.6	2.8		4		0.1396		0		0.0211	0.0417
318	590	RAR	RER	2	67	4	0.7	2.5	1.8		4		0.0833		0		0.0112	0.0206
319	150	PJA	RHE	3	16	4	1.3	2.1	0.8		4		0.0208		0		0.0032	0.0083
320	615	KLA	RER	7	69	3	0.4	1.4	1		4		0.0193		0		0.0035	0.0042
321	322	GSH	MEB	5	36	2	1.5	4.2	2.7		4		0.0774		0		0.0097	0.0114
322	636	GSH	RER	7	72	1	1.4	5.8	4.4		4		0.0974		0		0.0122	0.0153
323	77	VVI	STR	7	8	8	1.1	2.3	1.2		4		0.0134		0		0.0026	0.0045
324	559	VAN	RER	1	64	3	0.6	1.7	1.1		5		0.0163		0		0.0035	0.0044
325	121	RAR	RHE	1	13	4	0.4	1.1	0.7		5		0.0133		0		0.0023	0.0034
326	358	RAR	OMA	4	40	7	1.1	2.1	1		5		0.0347		0		0.0055	0.0106
327	39	RAR	STR	9	4	3	NA	0.4	0.4	*	5		0.0005		0			0.0023
328	633	GSH	RER	4	72	4	1.2	2.7	1.5		5		0.0398		0		0.0049	0.0066
329	458	KLA	JPK-87	6	51	1	0.4	0.4	0		5		0.0024		0		0.0008	0.0006
330	434	RAR	JPK-87	2	49	1	1	1.1	0.1		5		0.0096		0		0.0012	0.0038
331	204	RAR	MEV	6	22	5	1.3	4.3	3		5		0.1299		0		0.0197	0.0432
332	239	VVI	MEV	7	26	2	2.7	4.2	1.5		5		0.039		0		0.0106	0.0206
333	369	VMY	OMA	5	41	7	2	3.4	1.4		5		0.0641		0		0.0139	0.0331
334	653	CVU	MGK	7	74	1	0.7	2	1.3		5		0.0108		0		0.0028	0.0063
335	140	VMY	RHE	10	14	1	1.9	3.7	1.8		5		0.0442		0		0.0091	0.0188
336	53	KLA	STR	3	6	2	0.1	1.1	1	?	5		0.0006		0			0.0021
337	488	VAN	JPK-132	8	55	2	0.6	4.4	3.8		5		0.0462		0		0.0096	0.0266
338	75	VVI	STR	5	8	4	1.1	1.9	0.8		5		0.0044		0		0.0038	0.0027
339	191	RFE	MEV	3	21	4	0.3	0.6	0.3		5							0.0008
340	223	KLA	MEV	5	24	4	0.3	0.6	0.3		5		0.0034		0		0.0012	0.0033
341	24	RFE	STR	4	3	2	0.4	0.5	0.1		5		0.0008	0.0008	0			0.0004
342	624	VVI	RER	2	71	2	1.1	2	0.9		5		0.0037		0		0.0008	0.0022
343	344	CVU	OMA	10	38	1	0.6	0.6	0		5		0.0037		0		0.0014	0.0008
344	613	KLA	RER	5	69	1	0.6	1.6	1		5		0.0113		0		0.0029	0.0048
345	241	GSH	MEV	2	27	4	1.9	6.1	4.2		5		0.129		0		0.0165	0.0218
346	704	VVI	MGK	4	80	2	3.1	4.4	1.3		5		0.0299		0		0.004	0.0135
347	175	VAN	MEV	7	19	3	0.6	2	1.4		5		0.0123		0		0.0034	0.0034
348	555	GSH	JPK-132	4	63	6	0.7	3.2	2.5		5		0.029		0		0.003	0.0058
349	266	CVU	MEB	10	29	8	0.6	1.2	0.6		5		0.0052		0		0.0036	0.0025
350	42	VMY	STR	2	5	1	1	2.5	1.5		5		0.0283		0		0.0039	0.0106
351	407	VAN	JPK-87	5	46	2	0.4	0.7	0.3		5		0.0055		0		0.0012	0.0019
352	229	PJA	MEV	4	25	3	0.7	1.6	0.9		5		0.0215		0		0.0045	0.0062
353	278	RAR	MEB	2	31	7	0.6	1	0.4		5		0.0086		0		0.0013	0.003
354	527	VMY	JPK-132	7	59	5	1.1	3.7	2.6		5		0.0631		0		0.0107	0.0343
355	334	VAN	OMA	10	37	7	0.7	2.5	1.8		5		0.0172		0		0.0043	0.0072
356	179	CVU	MEV	1	20	2	1	3	2		5		0.054		0		0.0042	0.0209
357	448	VMY	JPK-87	6	50	4	1	2.1	1.1		5		0.017		0		0.0036	0.0061
358	507	RFE	JPK-132	7	57	2	0.3	2	1.7		5		0.0258		0		0.0051	0.0065
359	589	RAR	RER	1	67	1	0.8	1.3	0.5		5		0.0164		0		0.0056	0.0074
360	545	VVI	JPK-132	1	62	5	2.7	4	1.3		5		0.1735		0		0.0189	0.0251
361	712	GSH	MGK	5	81	3	1.6	4.6	3		5		0.0304		0		0.0047	0.0094
362	476	GSH	JPK-87	3	54	6	2.5	3.9	1.4		5		0.0426		0		0.0044	0.0081
363	96	VAN	RHE	6	10	2	0.9	3.8	2.9		5		0.0181		0		0.0043	0.0058
364	400	GSH	OMA	5	45	4	1.2	4.3	3.1		5		0.0904		0		0.0156	0.0114
365	603	VMY	RER	5	68	2	0.8	2.5	1.7		5		0.046		0		0.0092	0.0144
366	698	PJA	MGK	5	79	5	0.6	1.5	0.9		5		0.0302		0		0.006	0.0083
367	491	CVU	JPK-132	1	56	3	0.5	1.5	1		5		0.0082		0		0.002	0.0035
368	162	GSH	RHE	1	18	3	0.5	5.4	4.9		5		0.0464		0		0.0077	0.0145
369	571	CVU	RER	3	65	3	0.2	2.7	2.5		5		0.0171		0		0.0028	0.0082
370	622	PJA	RER	7	70	2	0.8	3.1	2.3		5		0.0174		0		0.0037	0.0083
371	213	VMY	MEV	5	23	1	1.4	3.3	1.9		5		0.0377		0		0.0059	0.0142
372	671	RAR	MGK	5	76	3	1	4	3		5		0.0953		0		0.0159	0.0295
373	144	KLA	RHE	4	15	2	0.5	1.5	1		5		0.0045		0		0.001	0.002
374	383	PJA	OMA	2	43	5	1	2	1		5		0.0156		0		0.0026	0.0076
375	424	RFE	JPK-87	2	48	6	0.4	0.3	-0.1		5							0.0005
376	469	VVI	JPK-87	3	53	4	1	1.5	0.5		5		0.0055		0		0.0017	0.0018
377	642	VAN	MGK	6	73	2	0.5	6.1	5.6		5		0.1668		0		0.036	0.0546
378	6	VAN	STR	6	1	6	0.7	1.1	0.4		5		0.0038		0		0.0015	0.0013
379	158	VVI	RHE	4	17	5	0.8	2	1.2		5		0.0131		0		0.0033	0.0053
380	661	RFE	MGK	5	75	6	0.2	0.3	0.1		5		0.0006		0			0.0004
381	348	RFE	OMA	4	39	6	0.4	0.7	0.3	?	5		0.0043		0		0.0008	0.005
382	541	PJA	JPK-132	4	61	5	0.4	2	1.6		5		0.0485		0		0.0098	0.0133
383	113	RFE	RHE	3	12	8	0.1	0.6	0.5		5		0.0051		0		0.0006	0.0019
384	85	GSH	STR	5	9	5	1.1	2.9	1.8		5		0.0588		0		0.0077	0.0123
385	379	KLA	OMA	5	42	7	0.8	1.6	0.8		5		0.0175		0		0.0031	0.0036
386	581	RFE	RER	3	66	8	0.5	0.5	0		5		0.0033		0		0.0016	0.0057
387	413	CVU	JPK-87	1	47	7	0.4	1.6	1.2		5		0.0131		0		0.0019	0.0036
388	465	PJA	JPK-87	6	52	1	2	2.1	0.1		5		0.018		0		0.0079	0.0058
389	308	PJA	MEB	5	34	2	1.1	2.6	1.5		5		0.0219		0		0.0039	0.0098
390	520	RAR	JPK-132	10	58	6	1.5	2	0.5		5		0.0012		0			0.004
391	395	VVI	OMA	7	44	2	1	2.3	1.3		5		0.0068		0		0.0016	0.0041
392	149	PJA	RHE	2	16	2	1.5	2.2	0.7		5		0.0157		0		0.0031	0.0085
393	267	RFE	MEB	1	30	8	0.2	0.8	0.6		5		0.0088		0		0.0014	0.0068
394	252	VAN	MEB	6	28	7	0.6	1.5	0.9		5		0.0046		0		0.0009	0.0035
395	17	CVU	STR	7	2	2	1.1	1.9	0.8		5		0.0043		0		0.0008	0.0037
396	679	VMY	MGK	3	77	3	0.6	3.2	2.6		5		0.0276		0		0.0056	0.0145
397	311	VVI	MEB	1	35	3	1.3	3	1.7		5		0.0116		0		0.0025	0.0089
398	107	CVU	RHE	7	11	4	0.5	0.4	-0.1		5		0.0016		0			0.0007
399	323	GSH	MEB	6	36	6	3	6.8	3.8		5		0.086		0		0.0134	0.0205
400	62	PJA	STR	2	7	1	1.6	2	0.4		5		0.0336		0		0.0044	0.0065
401	289	VMY	MEB	3	32	7	1.8	2.9	1.1		5		0.0168		0		0.0035	0.0053
402	484	VAN	JPK-132	4	55	4	0.4	3.5	3.1		6		0.0303		0		0.0065	0.0138
403	23	RFE	STR	3	3	4	0.4	0.7	0.3		6		0.0017		0			0.0011
404	686	VMY	MGK	10	77	5	0.8	2.5	1.7		6		0.0225		0		0.0044	0.0084
405	205	RAR	MEV	7	22	8	1.5	3.2	1.7		6		0.0868		0		0.0111	0.0282
406	598	RAR	RER	10	67	8	0.5	0.7	0.2		6		0.0033		0		0.0008	0.0025
407	296	VMY	MEB	10	32	1	1.3	3.4	2.1		6		0.1044		0		0.021	0.0194
408	217	VMY	MEV	9	23	1	1.6	4	2.4		6		0.1256		0		0.0273	0.0339
409	119	RFE	RHE	9	12	6	0.5	0.5	0		6		0.0008		0			0.0011
410	256	VAN	MEB	10	28	5	1.1	1.5	0.4		6		0.0109		0		0.0025	0.0017
411	74	VVI	STR	4	8	7	1.1	2.2	1.1		6		0.0074		0		0.0015	0.0071
412	650	CVU	MGK	4	74	5	0.2	1.6	1.4		6		0.0123		0		0.0018	0.004
413	127	RAR	RHE	7	13	8	0.5	0.7	0.2		6		0.0082		0		0.0017	0.0051
414	493	CVU	JPK-132	3	56	5	0.7	1.9	1.2		6		0.006		0		0.0006	0.0027
415	502	RFE	JPK-132	2	57	6	0.6	0.8	0.2		6		0.0118		0		0.0022	0.0056
416	164	GSH	RHE	3	18	5	0.9	1.9	1		6		0.0284		0		0.0038	0.0036
417	392	VVI	OMA	4	44	4	2.8	3.6	0.8		6		0.0163		0		0.005	0.009
418	14	CVU	STR	4	2	1	0.5	0.6	0.1		6		0.0011		0			0.0007
419	384	PJA	OMA	3	43	6	1.2	2.5	1.3		6		0.0182		0		0.0039	0.0093
420	710	GSH	MGK	3	81	7	1.5	3.1	1.6		6		0.047		0		0.0071	0.0076
421	643	VAN	MGK	7	73	8	0.3	1.1	0.8		6		0.0044		0		0.001	0.0036
422	94	VAN	RHE	4	10	3	0.7	1.8	1.1		6		0.0083		0		0.0017	0.0016
423	406	VAN	JPK-87	4	46	2	0.7	1.1	0.4		6		0.0035		0		0.0014	0.001
424	616	PJA	RER	1	70	1	1.6	3	1.4		6		0.0371		0		0.0089	0.0131
425	56	KLA	STR	6	6	5	0.3	0.3	0		6		0.0008		0			0.0004
426	625	VVI	RER	3	71	3	1	3	2		6		0.0052		0		0.0016	0.0047
427	669	RAR	MGK	3	76	3	0.7	2	1.3		6		0.0465		0		0.0078	0.0171
428	600	VMY	RER	2	68	3	1	2.1	1.1		6		0.0118		0		0.0027	0.0081
429	272	RFE	MEB	6	30	6	0.3	1.6	1.3		6		0.0665		0		0.0127	0.0143
430	397	GSH	OMA	2	45	5	2.5	4.5	2		6		0.076		0		0.0128	0.0095
431	414	CVU	JPK-87	2	47	6	0.7	1	0.3		6		0.002		0			0.0014
432	315	VVI	MEB	5	35	6	1.7	3.2	1.5		6		0.0445		0		0.0098	0.0197
433	474	GSH	JPK-87	1	54	4	0.8	3	2.2		6		0.0344		0		0.0044	0.0077
434	529	VMY	JPK-132	9	59	8	1.4	4.7	3.3		6		0.1044		0		0.0192	0.0331
435	697	PJA	MGK	4	79	6	1.6	2	0.4		6		0.0225		0		0.0047	0.0077
436	468	VVI	JPK-87	2	53	1	1	1	0		6		0.0021		0			0.0014
437	707	VVI	MGK	7	80	5	3.9	3.8	-0.1		6		0.0416		0		0.0115	0.0145
438	36	RAR	STR	6	4	8	0.7	0.6	-0.1		6		0.0029		0		0.0008	0.0021
439	198	RFE	MEV	10	21	4	0.8	1.5	0.7		6		0.0186		0		0.0039	0.0072
440	562	VAN	RER	4	64	8	0.7	2.5	1.8		6		0.0106		0		0.0028	0.0068
441	221	KLA	MEV	3	24	6	0.6	1.8	1.2		6		0.0312		0		0.0044	0.0125
442	459	KLA	JPK-87	7	51	4	0.1	NA	-0.1	*	6		0.0005		0
443	68	PJA	STR	8	7	4	1.1	1.4	0.3		6		0.0127		0		0.0018	0.003
444	243	GSH	MEV	4	27	6	1.5	5.1	3.6		6		0.0929		0		0.0132	0.0184
445	546	VVI	JPK-132	2	62	4	1.6	4.2	2.6		6		0.0468		0		0.0111	0.0195
446	324	GSH	MEB	7	36	4	0.6	3.6	3		6		0.0648		0		0.0063	0.0114
447	238	VVI	MEV	6	26	1	3.5	5.3	1.8		6		0.067		0		0.0182	0.0326
448	280	RAR	MEB	4	31	2	0.3	1.7	1.4		6		0.0072		0		0.0013	0.0049
449	371	VMY	OMA	7	41	8	0.9	1.4	0.5		6		0.0103		0		0.0026	0.0025
450	357	RAR	OMA	3	40	4	0.7	1	0.3		6		0.0176		0		0.0035	0.0058
451	43	VMY	STR	3	5	5	1.2	3	1.8		6		0.0767		0		0.0172	0.0271
452	187	CVU	MEV	9	20	1	0.6	1.5	0.9		6		0.0098		0		0.0017	0.0029
453	452	VMY	JPK-87	10	50	1	2	1.9	-0.1		6		0.0211		0		0.0043	0.0076
454	631	GSH	RER	2	72	5	0.9	2.5	1.6		6		0.0324		0		0.0052	0.0049
455	143	KLA	RHE	3	15	5	0.4	0.9	0.5		6		0.0166		0		0.0023	0.0055
456	538	PJA	JPK-132	1	61	4	1.6	2.5	0.9		6		0.0791		0		0.0116	0.0162
457	513	RAR	JPK-132	3	58	1	1.5	4.5	3		6		0.1865		0		0.0271	0.0525
458	587	RFE	RER	9	66	4	0.8	1.5	0.7		6		0.0129		0		0.0019	0.0069
459	325	VAN	OMA	1	37	2	0.4	6	5.6		6		0.0625		0		0.0124	0.0391
460	4	VAN	STR	4	1	4	0.7	1.1	0.4		6		0.0065		0		0.0011	0.0015
461	133	VMY	RHE	3	14	3	1.1	1.2	0.1		6		0.0029		0		0.0005	0.0025
462	554	GSH	JPK-132	3	63	7	1.3	4.4	3.1		6		0.116		0		0.0159	0.0125
463	349	RFE	OMA	5	39	3	0.5	2	1.5		6		0.0214		0		0.0036	0.0088
464	109	CVU	RHE	9	11	3	0.7	1	0.3		6		0.0014		0			0.0011
465	309	PJA	MEB	6	34	1	1	2.8	1.8		6		0.0859		0		0.0161	0.0206
466	173	VAN	MEV	5	19	1	0.7	3	2.3		6		0.0424		0		0.0096	0.0141
467	152	PJA	RHE	5	16	6	0.7	1.4	0.7		6		0.0081		0		0.0026	0.0049
468	433	RAR	JPK-87	1	49	8	0.7	0.9	0.2		6		0.0053		0		0.0028	0.0018
469	87	GSH	STR	7	9	2	0.8	0.9	0.1		6		0.0043		0		0.0028	0.0008
470	232	PJA	MEV	7	25	6	1	2.6	1.6		6		0.0472		0		0.0092	0.0115
471	259	CVU	MEB	3	29	1	0.5	1.5	1		6		0.0045		0		0.0014	0.0021
472	663	RFE	MGK	7	75	7	0.5	0.5	0		6		0.0039		0		0.0021	0.0012
473	335	CVU	OMA	1	38	8	0.5	2.1	1.6		6		0.0099		0		0.0016	0.0046
474	576	CVU	RER	8	65	1	1.1	4.8	3.7		6		0.0912		0		0.0162	0.0315
475	155	VVI	RHE	1	17	2	1.3	3.9	2.6		6		0.015		0		0.004	0.0115
476	209	VMY	MEV	1	23	6	1.1	2.3	1.2		7		0.0377		0		0.0102	0.011
477	151	PJA	RHE	4	16	7	1	2.5	1.5		7		0.0201		0		0.0045	0.0082
478	617	PJA	RER	2	70	6	1	2.1	1.1		7		0.0484		0		0.0102	0.097
479	522	VMY	JPK-132	2	59	6	1.1	4.1	3		7		0.137		0		0.0266	0.0394
480	112	RFE	RHE	2	12	8	0.2	1	0.8		7		0.0059		0		0.0017	0.0054
481	228	PJA	MEV	3	25	5	0.6	1.9	1.3		7		0.0495		0		0.0095	0.0106
482	353	RFE	OMA	9	39	1	0.2	1.1	0.9		7		0.0037		0		0.0007	0.004
483	605	VMY	RER	7	68	7	0.6	2	1.4		7		0.0084		0		0.0028	0.0049
484	336	CVU	OMA	2	38	8	1.1	1.3	0.2		7		0.0009		0			0.001
485	578	CVU	RER	10	65	8	0.7	1.7	1		7		0.0063		0		0.0014	0.0033
486	291	VMY	MEB	5	32	6	1.9	2.4	0.5		7		0.0395		0		0.0077	0.0105
487	635	GSH	RER	6	72	7	1.9	6.1	4.2		7		0.1674		0		0.0254	0.0344
488	84	GSH	STR	4	9	3	0.7	4.5	3.8		7		0.0557		0		0.0085	0.0107
489	49	VMY	STR	9	5	1	0.8	3	2.2		7		0.0248		0		0.0074	0.0086
490	257	CVU	MEB	1	29	3	NA	0.6	0.6	*	7		0.0009		0			0.0008
491	314	VVI	MEB	4	35	2	2.9	5.6	2.7		7		0.1636		0		0.0392	0.0642
492	547	VVI	JPK-132	3	62	6	2.1	3.1	1		7		0.0573		0		0.0093	0.0156
493	391	VVI	OMA	3	44	7	1.3	3.6	2.3		7		0.0174		0		0.0074	0.0106
494	626	VVI	RER	4	71	7	1.3	4.3	3		7		0.0399		0		0.0072	0.0163
495	417	CVU	JPK-87	5	47	3	0.5	0.5	0	?	7		0.001		0			0.0004
496	660	RFE	MGK	4	75	8	0.2	0.6	0.4		7		0.0006		0			0.0012
497	246	GSH	MEV	7	27	2	0.7	2.5	1.8		7		0.04		0		0.005	0.0075
498	106	CVU	RHE	6	11	8	1.5	2.7	1.2		7		0.0104		0		0.0018	0.0031
499	638	VAN	MGK	2	73	6	0.5	1	0.5		7		0.0088		0		0.002	0.0019
500	126	RAR	RHE	6	13	1	0.4	1.5	1.1		7		0.0156		0		0.0029	0.0054
501	701	VVI	MGK	1	80	1	3.8	4.6	0.8		7		0.0222		0		0.0066	0.0184
502	508	RFE	JPK-132	8	57	8	0.3	0.7	0.4		7		0.0045		0		0.0009	0.0024
503	361	RAR	OMA	7	40	1	1.5	1.3	-0.2		7		0.0091		0		0.0018	0.0026
504	473	VVI	JPK-87	7	53	2	5.5	5.5	0		7		0.1407		0		0.0331	0.0237
505	142	KLA	RHE	2	15	6	0.1	0.4	0.3	?	7							0.0003
506	65	PJA	STR	5	7	3	1.8	3	1.2		7		0.0262		0		0.0046	0.0142
507	38	RAR	STR	8	4	4	1	1.5	0.5		7		0.0059		0		0.0008	0.0037
508	270	RFE	MEB	4	30	4	0.2	0.7	0.5		7		0.0131		0		0.0029	0.0058
509	409	VAN	JPK-87	7	46	4	0.6	1	0.4		7		0.0047		0		0.0008	0.0011
510	699	PJA	MGK	6	79	1	1	1.9	0.9		7		0.0164		0		0.0032	0.0084
511	182	CVU	MEV	4	20	5	0.8	2.1	1.3		7		0.0382		0		0.0062	0.0224
512	9	VAN	STR	9	1	1	1	1.6	0.6		7		0.0079		0		0.0016	0.0031
513	330	VAN	OMA	6	37	1	0.7	1.4	0.7		7		0.0043		0		0.0011	0.0016
514	177	VAN	MEV	9	19	4	0.6	2	1.4		7		0.0108		0		0.0023	0.0019
515	95	VAN	RHE	5	10	1	0.5	1.1	0.6		7		0.0106		0		0.0021	0.0031
516	207	RAR	MEV	9	22	7	1	3.8	2.8		7		0.061		0		0.0094	0.0325
517	249	VAN	MEB	3	28	2	1.2	2.4	1.2		7		0.0076		0		0.0021	0.0024
518	196	RFE	MEV	8	21	3	0.5	0.9	0.4		7		0.0106		0		0.0027	0.0024
519	20	CVU	STR	10	2	7	0.6	0.3	-0.3		7		0.0032		0		0.0006	0.0005
520	597	RAR	RER	9	67	6	0.7	1.4	0.7		7		0.0092		0		0.0016	0.0047
521	682	VMY	MGK	6	77	6	0.6	3.5	2.9		7		0.0388		0		0.0081	0.0158
522	283	RAR	MEB	7	31	4	0.8	1.1	0.3		7		0.0121		0		0.0013	0.0042
523	516	RAR	JPK-132	6	58	3	0.6	3.2	2.6		7		0.0711		0		0.0119	0.0213
524	649	CVU	MGK	3	74	3	0.5	2.5	2		7		0.02		0		0.0031	0.007
525	388	PJA	OMA	7	43	2	1.2	2.3	1.1		7		0.0153		0		0.0036	0.0057
526	441	RAR	JPK-87	9	49	8	1.2	1.1	-0.1		7		0.0097		0		0.002	0.0032
527	563	VAN	RER	5	64	3	0.8	2.9	2.1		7		0.0408		0		0.0095	0.0136
528	668	RAR	MGK	2	76	2	1.2	2.8	1.6		7		0.069		0		0.0127	0.024
529	157	VVI	RHE	3	17	6	1.1	1	-0.1		7		0.0036		0		0.0012	0.0145
530	489	VAN	JPK-132	9	55	4	1	3.2	2.2		7		0.0291		0		0.006	0.0012
531	366	VMY	OMA	2	41	3	1.4	2.8	1.4		7		0.045		0		0.0091	0.0118
532	236	VVI	MEV	4	26	5	0.7	2.9	2.2		7		0.0291		0		0.0073	0.0109
533	306	PJA	MEB	3	34	4	1.2	1.9	0.7		7		0.0182		0		0.0025	0.0049
534	539	PJA	JPK-132	2	61	7	1.2	2.9	1.7		7		0.049		0		0.0081	0.0121
535	72	VVI	STR	2	8	8	0.7	2.1	1.4		7		0.0064		0		0.0016	0.0028
536	138	VMY	RHE	8	14	3	1	2.3	1.3		7		0.0211		0		0.0044	0.0076
537	585	RFE	RER	7	66	1	0.2	1.4	1.2		7		0.0033		0		0.0012	0.0067
538	449	VMY	JPK-87	7	50	8	1.6	2	0.4		7		0.0252		0		0.0047	0.0084
539	396	GSH	OMA	1	45	3	0.7	3.4	2.7		7		0.0456		0		0.0052	0.0075
540	496	CVU	JPK-132	6	56	1	1.1	2.4	1.3		7		0.0284		0		0.004	0.008
541	211	VMY	MEV	3	23	7	1.5	3	1.5		8		0.0712		0		0.0143	0.0192
542	481	VAN	JPK-132	1	55	8	0.7	3	2.3		8		0.0244		0		0.006	0.0111
543	111	RFE	RHE	1	12	3	0.2	1.1	0.9		8		0.0059		0		0.0013	0.0028
544	503	RFE	JPK-132	3	57	7	0.8	2.3	1.5		8		0.046		0		0.0085	0.012
545	604	VMY	RER	6	68	2	0.8	1.5	0.7		8		0.019		0		0.0031	0.0076
546	248	VAN	MEB	2	28	8	0.9	3.4	2.5		8		0.0164		0		0.0041	0.0087
547	184	CVU	MEV	6	20	3	0.9	3.1	2.2		8		0.0438		0		0.0092	0.0175
548	362	RAR	OMA	8	40	8	1.2	2.7	1.5		8		0.014		0		0.0026	0.0075
549	260	CVU	MEB	4	29	1	0.2	0.2	0	?	8
550	593	RAR	RER	5	67	2	2	2.5	0.5		8		0.0531		0		0.0081	0.0141
551	658	RFE	MGK	2	75	2	0.2	0.4	0.2		8							0.0003
552	435	RAR	JPK-87	3	49	2	1.5	1.3	-0.2		8		0.0085		0		0.0017	0.0053
553	103	CVU	RHE	3	11	4	0.3	2.1	1.8		8		0.0167		0		0.0028	0.0086
554	41	VMY	STR	1	5	2	1.1	1.8	0.7		8		0.0236		0		0.0042	0.0071
555	367	VMY	OMA	3	41	2	1.1	3.9	2.8		8		0.0327		0		0.0074	0.0192
556	288	VMY	MEB	2	32	3	1.1	1.7	0.6		8		0.0111		0		0.0018	0.0038
557	79	VVI	STR	9	8	3	1.1	1.9	0.8		8		0.0073		0		0.0021	0.0033
558	582	RFE	RER	4	66	6	0.2	1	0.8		8		0.0296		0		0.0044	0.0075
559	32	RAR	STR	2	4	2	0.6	0.6	0		8		0.0047		0		0.0007	0.0006
560	630	GSH	RER	1	72	6	1.8	5.6	3.8		8		0.1008		0		0.0129	0.0202
561	3	VAN	STR	3	1	7	1	1	0		8		0.0069		0		0.0013	0.0021
562	673	RAR	MGK	7	76	8	0.4	1.5	1.1		8		0.0162		0		0.0027	0.0062
563	677	VMY	MGK	1	77	4	0.7	1.7	1		8		0.0139		0		0.0024	0.0049
564	194	RFE	MEV	6	21	8	0.4	0.9	0.5		8		0.0122		0		0.0021	0.0036
565	499	CVU	JPK-132	9	56	8	0.6	0.8	0.2	?	8		0.0006		0			0.0005
566	512	RAR	JPK-132	2	58	7	0.9	2.3	1.4		8		0.0368		0		0.0059	0.0161
567	275	RFE	MEB	9	30	2	0.4	0.8	0.4		8		0.0106		0		0.0019	0.0034
568	568	VAN	RER	10	64	4	0.6	2.7	2.1		8		0.0362		0		0.0076	0.0086
569	83	GSH	STR	3	9	8	1.2	3.1	1.9		8		0.034		0		0.0041	0.0058
570	343	CVU	OMA	9	38	5	0.5	0.9	0.4		8		0.0026		0		0.0004	0.0006
571	277	RAR	MEB	1	31	1	0.9	3	2.1		8		0.0648		0		0.0107	0.0179
572	326	VAN	OMA	2	37	8	0.4	1.2	0.8		8		0.0057		0		0.0009	0.0055
573	410	VAN	JPK-87	8	46	1	1	1.3	0.3	roots outside	8		0.0017		0			0.0005
574	170	VAN	MEV	2	19	7	0.9	1.9	1		8		0.0138		0		0.0031	0.0038
575	656	CVU	MGK	10	74	8	0.5	1.5	1		8		0.0102		0		0.0016	0.0044
576	523	VMY	JPK-132	3	59	1	1.7	3.8	2.1		8		0.0775		0		0.0153	0.027
577	202	RAR	MEV	4	22	2	0.8	2.6	1.8		8		0.069		0		0.0095	0.0158
578	354	RFE	OMA	10	39	2	0.5	1.1	0.6		8		0.0035		0		0.0004	0.0031
579	135	VMY	RHE	5	14	2	0.6	1.5	0.9		8		0.0077		0		0.0024	0.0039
580	70	PJA	STR	10	7	7	1.1	1.5	0.4		8		0.0056		0		0.0011	0.0029
581	641	VAN	MGK	5	73	1	1.1	2	0.9		8		0.0145		0		0.0029	0.005
582	19	CVU	STR	9	2	6	0.4	1	0.6		8		0.0073		0		0.0011	0.0039
583	422	CVU	JPK-87	10	47	4	0.9	1.1	0.2	?	8		0.0008		0			0.0006
584	93	VAN	RHE	3	10	8	0.4	1.6	1.2		8		0.007		0		0.002	0.0038
585	569	CVU	RER	1	65	2	1	2.4	1.4		8		0.0092		0		0.0021	0.0074
586	443	VMY	JPK-87	1	50	7	2.8	3.1	0.3		8		0.0702		0		0.0167	0.0119
587	667	RAR	MGK	1	76	1	0.8	2.7	1.9		9		0.0382		0		0.0065	0.0122
588	255	VAN	MEB	9	28	6	0.7	1.1	0.4		9		0.0077		0		0.0014	0.0041
589	208	RAR	MEV	10	22	4	1.2	3.6	2.4		9		0.0484		0		0.0082	0.0166
590	172	VAN	MEV	4	19	6	0.7	1.4	0.7		9		0.0096		0		0.0027	0.0032
591	100	VAN	RHE	10	10	5	0.8	2	1.2		9		0.0145		0		0.004	0.0054
592	61	PJA	STR	1	7	7	2	2.1	0.1		9		0.0161		0		0.0033	0.0061
593	530	VMY	JPK-132	10	59	8	1.1	3	1.9		9		0.0344		0		0.0071	0.0159
594	575	CVU	RER	7	65	4	0.4	1.7	1.3		9		0.0194		0		0.0042	0.0109
595	567	VAN	RER	9	64	7	0.8	2.6	1.8		9		0.0163		0		0.0051	0.0048
596	1	VAN	STR	1	1	5	0.7	0.8	0.1		9		0.0026		0		0.0006	0.001
597	509	RFE	JPK-132	9	57	6	0.3	1.6	1.3		9		0.0221		0		0.0047	0.0075
598	279	RAR	MEB	3	31	7	0.4	1.1	0.7		9		0.0134		0		0.0016	0.0107
599	374	VMY	OMA	10	41	2	1.6	3.1	1.5		9		0.0544		0		0.0115	0.02
600	262	CVU	MEB	6	29	6	0.7	0.7	0		9		0.0301		0		0.0052	0.0082
601	515	RAR	JPK-132	5	58	7	1.5	3	1.5		9		0.069		0		0.0121	0.0282
602	439	RAR	JPK-87	7	49	6	0.8	1.3	0.5		9		0.0074		0		0.0015	0.0022
603	45	VMY	STR	5	5	8	0.9	1.8	0.9		9		0.0093		0		0.0022	0.0066
604	16	CVU	STR	6	2	4	0.7	0.5	-0.2	?	9		0.0006		0			0.0004
605	421	CVU	JPK-87	9	47	8	0.3	0.6	0.3		9		0.0019		0			0.001
606	444	VMY	JPK-87	2	50	8	0.9	2.1	1.2		9		0.0156		0		0.0032	0.0048
607	287	VMY	MEB	1	32	4	1.4	1.4	0		9		0.0141		0		0.003	0.0057
608	500	CVU	JPK-132	10	56	7	1.3	3.8	2.5		9		0.0899		0		0.0163	0.0217
609	359	RAR	OMA	5	40	3	1.2	2	0.8		9		0.0145		0		0.0024	0.0065
610	34	RAR	STR	4	4	6	1.2	1.3	0.1		9		0.013		0		0.0021	0.0098
611	71	VVI	STR	1	8	1	1.8	1.8	0		9		0.0138		0		0.0042	0.0048
612	210	VMY	MEV	2	23	8	1.4	2.5	1.1		9		0.032		0		0.0064	0.0164
613	104	CVU	RHE	4	11	2	0.6	1.9	1.3		9		0.0068		0		0.0013	0.003
614	606	VMY	RER	8	68	4	1.6	2.5	0.9		9		0.0317		0		0.0055	0.0147
615	655	CVU	MGK	9	74	7	0.9	2.1	1.2		9		0.0248		0		0.0052	0.005
616	183	CVU	MEV	5	20	6	1.1	4.8	3.7		9		0.1323		0		0.0346	0.0448
617	137	VMY	RHE	7	14	4	1.6	2.1	0.5		9		0.0179		0		0.0041	0.0066
618	644	VAN	MGK	8	73	4	0.4	1.7	1.3		9		0.0048		0		0.0009	0.0029
619	89	GSH	STR	9	9	3	0.6	1	0.4		9		0.008		0		0.0011	0.0015
620	684	VMY	MGK	8	77	7	0.7	2.5	1.8		9		0.0528		0		0.0124	0.0208
621	664	RFE	MGK	8	75	8	0.3	0.6	0.3		9		0.0042		0		0.0008	0.0019
622	352	RFE	OMA	8	39	7	0.6	0.7	0.1		9		0.0013		0			0.001
623	340	CVU	OMA	6	38	7	0.7	0.9	0.2		9		0.0028		0			0.0008
624	494	CVU	JPK-132	4	56	2	1	4	3		10		0.0427		0		0.0071	0.0207
625	419	CVU	JPK-87	7	47	2	0.6	1.5	0.9		10		0.002		0		0.0006	0.0018
626	90	GSH	STR	10	9	1	0.9	2.2	1.3		10		0.0094		0		0.0017	0.0028
627	180	CVU	MEV	2	20	7	0.8	4.5	3.7		10		0.0715		0		0.0151	0.0278
628	44	VMY	STR	4	5	8	1	2.8	1.8		10		0.0297		0		0.0065	0.0082
629	76	VVI	STR	6	8	6	1.2	1.4	0.2		10		0.0043		0		0.001	0.0022
630	174	VAN	MEV	6	19	2	0.7	2.1	1.4		10		0.0111		0		0.0032	0.0052
631	599	VMY	RER	1	68	7	0.7	2.2	1.5		10		0.0142		0		0.0033	0.0057
632	365	VMY	OMA	1	41	8	1	1.7	0.7		10		0.007		0		0.0018	0.0059
633	572	CVU	RER	4	65	5	0.6	1.1	0.5		10		0.0046		0		0.001	0.0016
634	66	PJA	STR	6	7	6	1.3	3.3	2		10		0.0541		0		0.0099	0.0213
635	338	CVU	OMA	4	38	2	0.8	1.1	0.3		10		0.0017		0			0.0006
636	295	VMY	MEB	9	32	5	1.2	2.6	1.4		10		0.034		0		0.0068	0.018
637	450	VMY	JPK-87	8	50	6	1.2	1.2	0		10		0.0055		0		0.001	0.0018
638	199	RAR	MEV	1	22	8	1.1	3.8	2.7		10		0.0947		0		0.0125	0.0323
639	647	CVU	MGK	1	74	2	0.3	2.1	1.8		10		0.0217		0		0.0036	0.0118
640	132	VMY	RHE	2	14	7	2.6	3.1	0.5		10		0.0419		0		0.0094	0.0109
641	680	VMY	MGK	4	77	8	0.7	3.8	3.1		10		0.0744		0		0.0129	0.0313
642	675	RAR	MGK	9	76	5	0.8	1.5	0.7		10		0.0324		0		0.0054	0.0126
643	218	VMY	MEV	10	23	2	2.3	3.5	1.2		10		0.0378		0		0.0099	0.0132

## Sheet: Colonization_Assessment1
random_label	slide #	Intersect #	Coils	Hyphae	Spikes	no colonization	roots_crossed
1	1	1	0	0	0	0	0
1	1	2	1	1	1	1	2
1	1	3	3	1	2	9	12
1	1	4	2	3	1	12	14
1	1	5	0	0	0	8	8
1	1	6	0	1	0	5	5
1	1	7	0	0	0	1	1
1	1	8	0	0	0	0	0
1	1	9	0	0	0	2	2
1	1	10	2	3	1	6	8
1	1	11	5	4	2	9	14
1	1	12	6	5	1	7	13
1	1	13	8	10	1	8	16
1	1	14	2	3	0	5	7
1	1	15	1	1	0	5	6
1	1	16	1	2	0	2	3
1	1	17	0	0	0	0	0
1	1	18	0	0	0	0	0
1	1	19	0	0	0	0	0
1	1	20	0	0	0	0	0
1	2	21	0	0	0	2	2
1	2	22	3	1	0	0	3
1	2	23	2	1	0	4	6
1	2	24	1	2	0	4	5
1	2	25	4	0	0	9	13
1	2	26	1	0	0	6	7
1	2	27	0	0	0	1	1
1	2	28	0	0	0	1	1
1	2	29	0	0	0	0	0
1	2	30	0	0	0	0	0
1	2	31	0	0	0	0	0
1	2	32	2	2	0	2	4
1	2	33	4	3	0	5	9
1	2	34	6	5	2	7	13
1	2	35	5	4	4	5	10
1	2	36	4	5	0	1	5
1	2	37	0	0	0	0	0
1	2	38	0	0	0	0	0
1	2	39	0	0	0	0	0
1	2	40	0	0	0	0	0
3	1	1	0	0	0	0	0
3	1	2	0	0	0	3	3
3	1	3	0	0	0	12	12
3	1	4	1	0	0	8	9
3	1	5	0	0	0	8	8
3	1	6	0	0	0	5	5
3	1	7	0	0	0	4	4
3	1	8	0	0	0	4	4
3	1	9	0	0	0	3	3
3	1	10	0	0	0	2	2
3	1	11	0	0	0	1	1
3	1	12	0	0	0	0	0
3	1	13	0	0	0	1	1
3	1	14	0	0	0	1	1
3	1	15	0	0	0	1	1
3	1	16	0	0	0	4	4
3	1	17	0	0	0	9	9
3	1	18	0	0	0	11	11
3	1	19	0	0	0	12	12
3	1	20	0	0	0	8	8
3	1	21	0	0	0	7	7
3	1	22	0	0	0	12	12
3	1	23	0	0	0	13	13
3	1	24	0	0	0	8	8
3	1	25	0	0	0	0	0
3	1	26	0	0	0	0	0
3	1	27	0	0	0	0	0
3	1	28	0	0	0	0	0
3	1	29	0	0	0	0	0
3	1	30	0	0	0	0	0
3	1	31	0	0	0	0	0
3	1	32	0	0	0	0	0
3	1	33	0	0	0	0	0
3	1	34	0	0	0	0	0
3	1	35	0	0	0	0	0
3	1	36	0	0	0	0	0
3	1	37	0	0	0	0	0
3	1	38	0	0	0	0	0
3	1	39	0	0	0	0	0
3	1	40	0	0	0	0	0
4	1	1	1	0	0	1	2
4	1	2	3	1	0	8	11
4	1	3	3	2	0	10	13
4	1	4	7	2	0	11	18
4	1	5	4	0	0	5	9
4	1	6	0	0	0	4	4
4	1	7	1	0	0	4	5
4	1	8	0	1	0	2	2
4	1	9	0	0	0	1	1
4	1	10	0	0	0	0	0
4	1	11	1	0	0	2	3
4	1	12	1	0	0	4	5
4	1	13	3	1	0	3	6
4	1	14	4	0	0	3	7
4	1	15	2	2	0	1	3
4	1	16	1	0	0	3	4
4	1	17	9	4	0	7	16
4	1	18	1	0	0	3	4
4	1	19	2	0	0	1	3
4	1	20	3	1	0	2	5
4	2	21	0	0	0	1	1
4	2	22	0	0	0	1	1
4	2	23	2	2	0	2	4
4	2	24	2	1	0	9	11
4	2	25	2	1	0	0	2
4	2	26	1	0	0	1	2
4	2	27	2	1	0	0	2
4	2	28	2	2	0	1	3
4	2	29	1	0	0	0	1
4	2	30	0	0	0	0	0
4	2	31	0	0	0	0	0
4	2	32	0	0	0	0	0
4	2	33	1	0	0	2	3
4	2	34	0	0	0	2	2
4	2	35	3	3	0	7	10
4	2	36	4	5	0	1	5
4	2	37	0	0	0	0	0
4	2	38	0	0	0	0	0
4	2	39	0	0	0	0	0
4	2	40	0	0	0	0	0
8	1	1	0	0	0	0	0
8	1	2	5	4	0	4	9
8	1	3	5	1	0	0	5
8	1	4	5	2	0	2	7
8	1	5	5	7	0	3	8
8	1	6	2	2	0	0	2
8	1	7	1	2	0	1	2
8	1	8	0	0	0	0	0
8	1	9	1	1	0	0	1
8	1	10	4	0	0	0	4
8	1	11	4	5	0	1	5
8	1	12	6	6	0	1	7
8	1	13	3	2	0	1	4
8	1	14	1	1	0	0	1
8	1	15	0	0	0	1	1
8	1	16	0	0	0	0	0
8	1	17	0	0	0	0	0
8	1	18	0	0	0	0	0
8	1	19	0	0	0	0	0
8	1	20	0	0	0	0	0
8	2	21	0	0	0	0	0
8	2	22	3	4	0	1	4
8	2	23	7	4	0	2	9
8	2	24	6	4	0	1	7
8	2	25	3	3	0	1	4
8	2	26	1	2	0	2	3
8	2	27	2	1	0	0	2
8	2	28	2	1	0	2	4
8	2	29	0	0	0	1	1
8	2	30	0	0	0	0	0
8	2	31	0	0	0	1	1
8	2	32	1	1	0	0	1
8	2	33	2	2	0	0	2
8	2	34	1	1	0	0	1
8	2	35	0	0	0	0	0
8	2	36	0	0	0	0	0
8	2	37	0	0	0	0	0
8	2	38	0	0	0	0	0
8	2	39	0	0	0	0	0
8	2	40	0	0	0	0	0
26	1	1	0	0	0	0	0
26	1	2	0	0	0	8	8
26	1	3	1	1	0	21	22
26	1	4	0	1	0	14	14
26	1	5	0	1	0	8	8
26	1	6	0	0	0	1	1
26	1	7	0	0	0	0	0
26	1	8	0	0	0	0	0
26	1	9	0	0	0	4	4
26	1	10	1	0	0	4	5
26	1	11	1	0	0	12	13
26	1	12	0	0	0	5	5
26	1	13	0	0	0	6	6
26	1	14	0	0	0	4	4
26	1	15	0	0	0	6	6
26	1	16	0	0	0	6	6
26	1	17	0	0	0	3	3
26	1	18	0	0	0	0	0
26	1	19	0	0	0	0	0
26	1	20	0	0	0	0	0
26	2	21	0	0	0	2	2
26	2	22	0	0	0	8	8
26	2	23	3	0	0	12	15
26	2	24	2	0	0	11	13
26	2	25	1	0	0	7	8
26	2	26	1	0	0	5	6
26	2	27	0	0	0	6	6
26	2	28	0	0	0	3	3
26	2	29	0	0	0	0	0
26	2	30	1	0	0	4	5
26	2	31	0	0	0	12	12
26	2	32	1	0	0	23	24
26	2	33	0	0	0	8	8
26	2	34	0	0	0	6	6
26	2	35	0	0	0	0	0
26	2	36	0	0	0	0	0
26	2	37	0	0	0	0	0
26	2	38	0	0	0	0	0
26	2	39	0	0	0	0	0
26	2	40	0	0	0	0	0
60	1	1	0	0	0	0	0
60	1	2	0	0	0	4	4
60	1	3	1	0	0	23	24
60	1	4	0	0	0	11	11
60	1	5	0	0	0	10	10
60	1	6	0	0	0	4	4
60	1	7	0	0	0	0	0
60	1	8	0	0	0	0	0
60	1	9	0	0	0	0	0
60	1	10	0	0	0	8	8
60	1	11	0	0	0	16	16
60	1	12	0	0	0	13	13
60	1	13	0	0	0	6	6
60	1	14	0	0	0	1	1
60	1	15	0	0	0	0	0
60	1	16	0	0	0	0	0
60	1	17	0	0	0	0	0
60	1	18	0	0	0	0	0
60	1	19	0	0	0	0	0
60	1	20	0	0	0	0	0
60	2	21	0	0	0	0	0
60	2	22	0	0	0	3	3
60	2	23	0	0	0	6	6
60	2	24	0	0	0	10	10
60	2	25	0	0	0	4	4
60	2	26	0	0	0	8	8
60	2	27	0	0	0	2	2
60	2	28	0	0	0	1	1
60	2	29	0	0	0	2	2
60	2	30	0	0	0	0	0
60	2	31	0	0	0	0	0
60	2	32	0	0	0	0	0
60	2	33	0	0	0	2	2
60	2	34	0	0	0	5	5
60	2	35	0	0	0	4	4
60	2	36	0	0	0	3	3
60	2	37	0	0	0	2	2
60	2	38	0	0	0	0	0
60	2	39	0	0	0	0	0
60	2	40	0	0	0	0	0
61	1	1	0	0	0	0	0
61	1	2	0	0	0	1	1
61	1	3	0	0	0	5	5
61	1	4	0	0	0	8	8
61	1	5	1	0	0	10	11
61	1	6	0	0	0	15	15
61	1	7	0	0	0	7	7
61	1	8	1	0	0	2	3
61	1	9	0	0	0	0	0
61	1	10	0	0	0	0	0
61	1	11	0	0	0	0	0
61	1	12	0	0	0	2	2
61	1	13	0	0	0	13	13
61	1	14	0	0	0	13	13
61	1	15	0	0	0	8	8
61	1	16	0	0	0	8	8
61	1	17	0	0	0	5	5
61	1	18	0	0	0	5	5
61	1	19	0	0	0	2	2
61	1	20	0	0	0	0	0
61	2	21	0	0	0	0	0
61	2	22	0	0	0	4	4
61	2	23	0	0	0	15	15
61	2	24	1	0	0	12	13
61	2	25	0	0	0	13	13
61	2	26	0	0	0	8	8
61	2	27	0	0	0	5	5
61	2	28	0	0	0	3	3
61	2	29	0	0	0	1	1
61	2	30	0	0	0	0	0
61	2	31	0	0	0	0	0
61	2	32	0	0	0	1	1
61	2	33	0	0	0	7	7
61	2	34	0	0	0	11	11
61	2	35	0	0	0	13	13
61	2	36	0	0	0	12	12
61	2	37	0	0	0	10	10
61	2	38	0	0	0	7	7
61	2	39	0	0	0	0	0
61	2	40	0	0	0	0	0
65	1	1	0	0	0	1	1
65	1	2	0	0	0	7	7
65	1	3	0	1	0	10	10
65	1	4	3	0	0	12	15
65	1	5	2	3	0	16	18
65	1	6	1	0	0	12	13
65	1	7	1	0	0	6	7
65	1	8	0	0	0	4	4
65	1	9	0	0	0	3	3
65	1	10	0	0	0	4	4
65	1	11	0	0	0	0	0
65	1	12	0	0	0	0	0
65	1	13	0	0	0	0	0
65	1	14	1	1	0	6	7
65	1	15	0	0	0	9	9
65	1	16	0	0	0	3	3
65	1	17	0	0	0	1	1
65	1	18	0	0	0	1	1
65	1	19	0	0	0	0	0
65	1	20	0	0	0	0	0
65	2	21	0	0	0	0	0
65	2	22	0	0	0	0	0
65	2	23	1	1	0	6	7
65	2	24	0	1	0	4	4
65	2	25	0	0	0	3	3
65	2	26	0	0	0	1	1
65	2	27	0	0	0	1	1
65	2	28	0	0	0	0	0
65	2	29	0	0	0	0	0
65	2	30	0	0	0	0	0
65	2	31	0	0	0	0	0
65	2	32	1	2	0	1	2
65	2	33	3	2	0	2	5
65	2	34	0	0	0	4	4
65	2	35	0	0	0	0	0
65	2	36	0	0	0	0	0
65	2	37	0	0	0	0	0
65	2	38	0	0	0	0	0
65	2	39	0	0	0	0	0
65	2	40	0	0	0	0	0
74	1	1	0	0	0	0	0
74	1	2	5	1	0	1	6
74	1	3	6	3	0	2	8
74	1	4	1	1	0	4	5
74	1	5	3	1	0	0	3
74	1	6	0	0	0	0	0
74	1	7	0	0	0	0	0
74	1	8	0	0	0	0	0
74	1	9	5	3	0	1	6
74	1	10	2	2	0	8	10
74	1	11	4	2	0	6	10
74	1	12	6	0	0	0	6
74	1	13	4	2	0	2	6
74	1	14	0	0	0	1	1
74	1	15	0	0	0	0	0
74	1	16	0	0	0	0	0
74	1	17	0	0	0	0	0
74	1	18	0	0	0	0	0
74	1	19	0	0	0	0	0
74	1	20	0	0	0	0	0
74	2	21	0	0	0	0	0
74	2	22	2	2	0	4	6
74	2	23	14	11	0	10	24
74	2	24	7	5	0	6	13
74	2	25	6	4	0	3	9
74	2	26	5	3	0	0	5
74	2	27	0	0	0	0	0
74	2	28	0	0	0	0	0
74	2	29	1	1	0	1	2
74	2	30	4	3	0	2	6
74	2	31	11	10	0	7	18
74	2	32	8	4	0	8	16
74	2	33	4	2	0	5	9
74	2	34	0	4	0	6	6
74	2	35	0	0	0	0	0
74	2	36	0	0	0	0	0
74	2	37	0	0	0	0	0
74	2	38	0	0	0	0	0
74	2	39	0	0	0	0	0
74	2	40	0	0	0	0	0
77	1	1	0	0	0	0	0
77	1	2	3	1	0	3	6
77	1	3	4	0	0	9	13
77	1	4	3	1	0	11	14
77	1	5	2	0	0	13	15
77	1	6	2	0	0	21	23
77	1	7	3	0	0	18	21
77	1	8	3	2	0	16	19
77	1	9	0	0	0	2	2
77	1	10	2	0	0	9	11
77	1	11	1	0	0	3	4
77	1	12	0	0	0	1	1
77	1	13	5	0	0	8	13
77	1	14	2	0	0	21	23
77	1	15	8	0	0	20	28
77	1	16	5	1	0	21	26
77	1	17	2	1	0	9	11
77	1	18	3	0	0	9	12
77	1	19	0	0	0	5	5
77	1	20	0	0	0	3	3
77	2	21	0	0	0	0	0
77	2	22	1	0	0	2	3
77	2	23	2	1	0	2	4
77	2	24	0	0	0	5	5
77	2	25	0	0	0	4	4
77	2	26	0	0	0	1	1
77	2	27	0	0	0	0	0
77	2	28	0	0	0	0	0
77	2	29	0	0	0	0	0
77	2	30	2	0	0	8	10
77	2	31	3	0	0	13	16
77	2	32	6	0	0	13	19
77	2	33	0	0	0	13	13
77	2	34	0	0	0	6	6
77	2	35	0	0	0	4	4
77	2	36	0	0	0	1	1
77	2	37	0	0	0	0	0
77	2	38	0	0	0	0	0
77	2	39	0	0	0	0	0
77	2	40	0	0	0	0	0
29	1	1	0	0	0	0	0
29	1	2	1	1	0	3	4
29	1	3	1	1	1	5	6
29	1	4	0	1	0	4	4
29	1	5	1	1	0	4	5
29	1	6	0	2	0	4	4
29	1	7	1	0	0	5	6
29	1	8	0	0	0	3	3
29	1	9	0	0	0	2	2
29	1	10	0	0	0	2	2
29	1	11	0	0	0	1	1
29	1	12	0	0	0	1	1
29	1	13	0	0	0	1	1
29	1	14	1	1	0	1	2
29	1	15	1	1	0	0	1
29	1	16	2	3	0	8	10
29	1	17	2	3	0	4	6
29	1	18	1	6	0	10	11
29	1	19	1	3	0	9	10
29	1	20	1	2	0	6	7
29	1	21	1	0	0	3	4
29	1	22	2	0	0	1	3
29	1	23	0	0	0	2	2
29	1	24	1	1	2	3	4
29	1	25	0	0	0	0	0
29	1	26	0	0	0	0	0
29	1	27	0	0	0	0	0
29	1	28	0	0	0	0	0
29	1	29	0	0	0	0	0
29	1	30	0	0	0	0	0
29	2	31	0	0	0	0	0
29	2	32	0	1	0	2	2
29	2	33	2	1	0	3	5
29	2	34	1	0	0	11	12
29	2	35	0	0	1	11	11
29	2	36	1	0	1	6	7
29	2	37	0	1	0	2	2
29	2	38	0	0	0	1	1
29	2	39	0	0	0	0	0
29	2	40	0	0	0	0	0
67	1	1	0	0	0	0	0
67	1	2	0	0	0	2	2
67	1	3	0	0	0	10	10
67	1	4	0	0	0	13	13
67	1	5	1	0	0	9	10
67	1	6	0	0	0	15	15
67	1	7	0	0	0	8	8
67	1	8	0	0	0	3	3
67	1	9	0	0	0	4	4
67	1	10	0	0	0	1	1
67	1	11	0	0	0	1	1
67	1	12	0	0	0	0	0
67	1	13	0	0	0	0	0
67	1	14	0	0	0	0	0
67	1	15	0	0	0	0	0
67	1	16	1	0	0	2	3
67	1	17	0	0	0	7	7
67	1	18	1	0	0	17	18
67	1	19	0	0	0	27	27
67	1	20	1	0	0	18	19
67	1	21	0	0	0	3	3
67	1	22	0	0	0	0	0
67	1	23	0	0	0	0	0
67	1	24	0	0	0	0	0
67	1	25	0	0	0	0	0
67	1	26	0	0	0	0	0
67	1	27	0	0	0	0	0
67	1	28	0	0	0	0	0
67	1	29	0	0	0	0	0
67	1	30	0	0	0	0	0
67	2	31	0	0	0	0	0
67	2	32	0	0	0	0	0
67	2	33	0	0	0	4	4
67	2	34	0	0	0	10	10
67	2	35	0	0	0	16	16
67	2	36	0	0	0	11	11
67	2	37	0	0	0	3	3
67	2	38	0	0	0	0	0
67	2	39	0	0	0	0	0
67	2	40	0	0	0	0	0
69	1	1	0	0	0	1	1
69	1	2	3	1	0	9	12
69	1	3	3	0	0	15	18
69	1	4	2	0	0	11	13
69	1	5	3	0	0	8	11
69	1	6	3	2	0	7	10
69	1	7	0	0	0	4	4
69	1	8	0	0	0	3	3
69	1	9	1	1	0	1	2
69	1	10	0	0	0	0	0
69	1	11	0	0	0	0	0
69	1	12	0	0	0	0	0
69	1	13	0	0	0	0	0
69	1	14	1	0	0	1	2
69	1	15	1	0	0	5	6
69	1	16	3	0	0	11	14
69	1	17	2	0	0	8	10
69	1	18	6	2	0	20	26
69	1	19	7	4	0	20	27
69	1	20	0	0	0	3	3
69	1	21	0	0	0	0	0
69	1	22	0	0	0	0	0
69	1	23	0	0	0	0	0
69	1	24	0	0	0	0	0
69	1	25	0	0	0	0	0
69	1	26	0	0	0	0	0
69	1	27	0	0	0	0	0
69	1	28	0	0	0	0	0
69	1	29	0	0	0	0	0
69	1	30	0	0	0	0	0
69	2	31	0	0	0	0	0
69	2	32	0	0	0	0	0
69	2	33	0	0	0	2	2
69	2	34	2	2	0	12	14
69	2	35	2	0	0	18	20
69	2	36	0	0	0	12	12
69	2	37	0	0	0	12	12
69	2	38	1	0	0	16	17
69	2	39	0	0	0	4	4
69	2	40	1	0	0	10	11
5	1	1	0	0	0	0	0
5	1	2	0	0	0	7	7
5	1	3	0	0	0	7	7
5	1	4	0	0	0	7	7
5	1	5	0	0	0	5	5
5	1	6	0	0	0	7	7
5	1	7	0	0	0	7	7
5	1	8	0	0	0	6	6
5	1	9	0	0	0	4	4
5	1	10	0	0	0	6	6
5	1	11	0	0	0	5	5
5	1	12	0	0	0	4	4
5	1	13	0	0	0	3	3
5	1	14	0	0	0	1	1
5	1	15	0	0	0	0	0
5	1	16	0	0	0	0	0
5	1	17	0	0	0	0	0
5	1	18	0	0	0	0	0
5	1	19	0	0	0	0	0
5	1	20	0	0	0	5	5
5	1	21	0	0	0	6	6
5	1	22	0	0	0	8	8
5	1	23	0	0	0	9	9
5	1	24	0	0	0	14	14
5	1	25	0	0	0	10	10
5	1	26	1	0	0	8	9
5	1	27	0	0	0	6	6
5	1	28	0	0	0	3	3
5	1	29	0	0	0	1	1
5	1	30	0	0	0	2	2
5	1	31	0	0	0	2	2
5	1	32	0	0	0	2	2
5	1	33	0	0	0	0	0
5	1	34	0	0	0	0	0
5	1	35	0	0	0	0	0
5	1	36	0	0	0	0	0
5	1	37	0	0	0	0	0
5	1	38	0	0	0	0	0
5	1	39	0	0	0	0	0
5	1	40	0	0	0	0	0
6	1	1	0	0	0	3	3
6	1	2	0	0	0	6	6
6	1	3	0	0	0	7	7
6	1	4	1	1	0	6	7
6	1	5	0	0	0	9	9
6	1	6	1	0	0	10	11
6	1	7	1	0	0	5	6
6	1	8	0	0	0	2	2
6	1	9	0	0	0	0	0
6	1	10	0	0	0	0	0
6	1	11	0	0	0	0	0
6	1	12	0	0	0	0	0
6	1	13	0	0	0	0	0
6	1	14	0	0	0	0	0
6	1	15	4	2	0	4	8
6	1	16	0	1	0	6	6
6	1	17	0	0	0	2	2
6	1	18	0	0	0	8	8
6	1	19	2	2	0	4	6
6	1	20	0	0	0	2	2
6	1	21	0	0	0	3	3
6	1	22	0	0	0	3	3
6	1	23	0	0	0	0	0
6	1	24	0	0	0	0	0
6	1	25	0	0	0	0	0
6	1	26	0	0	0	0	0
6	1	27	0	0	0	0	0
6	1	28	0	0	0	0	0
6	1	29	0	0	0	0	0
6	1	30	0	0	0	0	0
6	1	31	0	0	0	0	0
6	1	32	0	0	0	0	0
6	1	33	0	0	0	0	0
6	1	34	0	0	0	0	0
6	1	35	0	0	0	0	0
6	1	36	0	0	0	0	0
6	1	37	0	0	0	0	0
6	1	38	0	0	0	0	0
6	1	39	0	0	0	0	0
6	1	40	0	0	0	0	0
7	1	1	0	0	0	0	0
7	1	2	0	0	0	3	3
7	1	3	0	0	0	4	4
7	1	4	0	1	0	4	4
7	1	5	1	0	0	4	5
7	1	6	3	1	0	8	11
7	1	7	2	2	0	8	10
7	1	8	0	0	0	8	8
7	1	9	0	0	0	3	3
7	1	10	0	0	0	3	3
7	1	11	0	0	0	3	3
7	1	12	0	0	0	1	1
7	1	13	0	0	0	2	2
7	1	14	0	0	0	5	5
7	1	15	0	0	0	0	0
7	1	16	0	0	0	0	0
7	1	17	0	0	0	0	0
7	1	18	0	0	0	2	2
7	1	19	2	3	0	1	3
7	1	20	1	1	0	4	5
7	1	21	0	3	0	8	8
7	1	22	0	2	0	5	5
7	1	23	3	3	0	6	9
7	1	24	4	2	0	7	11
7	1	25	1	2	0	14	15
7	1	26	1	1	0	12	13
7	1	27	1	3	0	10	11
7	1	28	1	0	0	5	6
7	1	29	1	1	0	8	9
7	1	30	1	1	0	0	1
7	1	31	0	0	0	0	0
7	1	32	0	0	0	0	0
7	1	33	0	0	0	0	0
7	1	34	0	0	0	0	0
7	1	35	0	0	0	0	0
7	1	36	0	0	0	0	0
7	1	37	0	0	0	0	0
7	1	38	0	0	0	0	0
7	1	39	0	0	0	0	0
7	1	40	0	0	0	0	0
11	1	1	0	0	0	0	0
11	1	2	0	0	0	3	3
11	1	3	3	0	0	7	10
11	1	4	2	0	0	4	6
11	1	5	4	2	0	9	13
11	1	6	2	0	0	9	11
11	1	7	1	2	0	5	6
11	1	8	2	1	0	3	5
11	1	9	1	1	0	3	4
11	1	10	2	1	0	3	5
11	1	11	0	0	0	1	1
11	1	12	1	0	0	1	2
11	1	13	1	0	0	0	1
11	1	14	0	0	0	1	1
11	1	15	0	0	0	0	0
11	1	16	0	0	0	0	0
11	1	17	0	0	0	0	0
11	1	18	0	0	0	0	0
11	1	19	0	1	0	1	1
11	1	20	0	0	0	5	5
11	1	21	2	4	0	4	6
11	1	22	1	1	0	6	7
11	1	23	4	2	0	6	10
11	1	24	3	0	0	7	10
11	1	25	5	3	0	9	14
11	1	26	4	3	0	3	7
11	1	27	2	2	0	3	5
11	1	28	0	1	0	5	5
11	1	29	0	0	0	4	4
11	1	30	0	1	0	2	2
11	1	31	1	0	0	1	2
11	1	32	0	0	0	0	0
11	1	33	0	0	0	0	0
11	1	34	0	0	0	0	0
11	1	35	0	0	0	0	0
11	1	36	0	0	0	0	0
11	1	37	0	0	0	0	0
11	1	38	0	0	0	0	0
11	1	39	0	0	0	0	0
11	1	40	0	0	0	0	0
12	1	1	0	0	0	0	0
12	1	2	0	0	0	1	1
12	1	3	0	0	0	5	5
12	1	4	0	0	0	8	8
12	1	5	0	0	0	9	9
12	1	6	0	0	0	9	9
12	1	7	0	0	0	7	7
12	1	8	0	0	0	7	7
12	1	9	0	0	0	6	6
12	1	10	0	0	0	8	8
12	1	11	0	0	0	5	5
12	1	12	0	1	0	4	4
12	1	13	0	0	0	3	3
12	1	14	0	0	0	0	0
12	1	15	0	0	0	0	0
12	1	16	0	0	0	0	0
12	1	17	0	0	0	0	0
12	1	18	0	0	0	0	0
12	1	19	0	0	0	2	2
12	1	20	0	0	0	5	5
12	1	21	0	0	0	7	7
12	1	22	0	0	0	10	10
12	1	23	0	0	0	8	8
12	1	24	0	0	0	7	7
12	1	25	0	0	0	6	6
12	1	26	0	0	0	5	5
12	1	27	0	0	0	3	3
12	1	28	0	0	0	3	3
12	1	29	0	0	0	2	2
12	1	30	0	0	0	1	1
12	1	31	0	0	0	0	0
12	1	32	0	0	0	0	0
12	1	33	0	0	0	0	0
12	1	34	0	0	0	0	0
12	1	35	0	0	0	0	0
12	1	36	0	0	0	0	0
12	1	37	0	0	0	0	0
12	1	38	0	0	0	0	0
12	1	39	0	0	0	0	0
12	1	40	0	0	0	0	0
13	1	1	0	0	0	0	0
13	1	2	1	1	0	0	1
13	1	3	2	3	0	4	6
13	1	4	2	4	1	6	8
13	1	5	3	6	2	13	16
13	1	6	6	3	1	5	11
13	1	7	5	6	2	9	14
13	1	8	3	2	0	5	8
13	1	9	0	2	0	4	4
13	1	10	2	3	1	3	5
13	1	11	1	2	1	3	4
13	1	12	1	1	1	1	2
13	1	13	1	1	0	1	2
13	1	14	0	1	0	2	2
13	1	15	0	0	0	0	0
13	1	16	0	0	0	0	0
13	1	17	0	0	0	0	0
13	1	18	1	0	0	0	1
13	1	19	2	1	2	2	4
13	1	20	1	0	0	1	2
13	1	21	3	5	1	4	7
13	1	22	2	3	1	4	6
13	1	23	2	3	1	3	5
13	1	24	1	0	0	1	2
13	1	25	2	1	0	1	3
13	1	26	1	2	0	2	3
13	1	27	2	2	0	6	8
13	1	28	0	1	0	2	2
13	1	29	0	0	0	0	0
13	1	30	0	0	0	0	0
13	1	31	0	0	0	0	0
13	1	32	0	0	0	0	0
13	1	33	0	0	0	0	0
13	1	34	0	0	0	0	0
13	1	35	0	0	0	0	0
13	1	36	0	0	0	0	0
13	1	37	0	0	0	0	0
13	1	38	0	0	0	0	0
13	1	39	0	0	0	0	0
13	1	40	0	0	0	0	0
14	1	1	0	0	0	0	0
14	1	2	0	1	0	1	1
14	1	3	0	1	0	1	1
14	1	4	0	1	0	1	1
14	1	5	2	3	0	2	4
14	1	6	1	2	0	2	3
14	1	7	9	10	0	9	18
14	1	8	7	7	0	11	18
14	1	9	7	9	0	10	17
14	1	10	2	3	0	7	9
14	1	11	2	4	0	6	8
14	1	12	3	3	0	2	5
14	1	13	8	7	0	2	10
14	1	14	5	6	0	3	8
14	1	15	3	4	0	3	6
14	1	16	1	2	0	2	3
14	1	17	0	0	0	0	0
14	1	18	0	0	0	0	0
14	1	19	0	0	0	0	0
14	1	20	0	0	0	0	0
14	1	21	0	0	0	0	0
14	1	22	0	0	0	0	0
14	1	23	0	0	0	0	0
14	1	24	0	0	0	0	0
14	1	25	0	0	0	0	0
14	1	26	1	1	0	0	1
14	1	27	2	3	0	2	4
14	1	28	5	5	0	2	7
14	1	29	6	6	0	3	9
14	1	30	5	10	0	8	13
14	1	31	13	10	0	6	19
14	1	32	9	11	0	7	16
14	1	33	4	5	0	6	10
14	1	34	5	5	0	4	9
14	1	35	9	10	0	3	12
14	1	36	10	9	0	4	14
14	1	37	3	3	0	2	5
14	1	38	1	3	0	2	3
14	1	39	1	1	0	1	2
14	1	40	0	0	0	0	0
15	1	1	0	0	0	0	0
15	1	2	0	1	0	6	6
15	1	3	0	2	0	11	11
15	1	4	0	2	0	9	9
15	1	5	1	1	0	7	8
15	1	6	1	2	0	6	7
15	1	7	2	1	0	5	7
15	1	8	0	1	0	6	6
15	1	9	0	0	0	8	8
15	1	10	0	0	0	4	4
15	1	11	0	0	0	4	4
15	1	12	0	0	0	2	2
15	1	13	0	0	0	1	1
15	1	14	0	0	0	0	0
15	1	15	0	0	0	0	0
15	1	16	0	0	0	0	0
15	1	17	0	0	0	0	0
15	1	18	1	1	0	3	4
15	1	19	1	1	0	3	4
15	1	20	3	9	0	16	19
15	1	21	2	3	0	6	8
15	1	22	1	4	0	5	6
15	1	23	0	0	0	3	3
15	1	24	0	0	0	4	4
15	1	25	0	1	0	3	3
15	1	26	0	0	0	3	3
15	1	27	0	0	0	0	0
15	1	28	0	0	0	0	0
15	1	29	0	0	0	0	0
15	1	30	0	0	0	0	0
15	1	31	0	0	0	0	0
15	1	32	0	0	0	0	0
15	1	33	0	0	0	0	0
15	1	34	0	0	0	0	0
15	1	35	0	0	0	0	0
15	1	36	0	0	0	0	0
15	1	37	0	0	0	0	0
15	1	38	0	0	0	0	0
15	1	39	0	0	0	0	0
15	1	40	0	0	0	0	0
16	1	1	0	0	0	0	0
16	1	2	0	0	0	0	0
16	1	3	0	0	0	0	0
16	1	4	0	0	0	0	0
16	1	5	2	2	0	1	3
16	1	6	4	4	0	9	13
16	1	7	2	3	0	9	11
16	1	8	4	2	0	5	9
16	1	9	4	1	0	6	10
16	1	10	1	0	0	4	5
16	1	11	0	0	0	5	5
16	1	12	0	1	0	3	3
16	1	13	0	0	0	0	0
16	1	14	0	0	0	0	0
16	1	15	0	0	0	0	0
16	1	16	0	0	0	0	0
16	1	17	0	0	0	0	0
16	1	18	0	0	0	0	0
16	1	19	0	0	0	0	0
16	1	20	0	0	0	1	1
16	1	21	0	0	0	1	1
16	1	22	2	2	0	0	2
16	1	23	1	0	0	1	2
16	1	24	1	3	0	3	4
16	1	25	2	2	0	2	4
16	1	26	6	7	0	4	10
16	1	27	4	5	0	11	15
16	1	28	5	6	0	5	10
16	1	29	1	1	0	3	4
16	1	30	1	3	0	3	4
16	1	31	2	2	0	0	2
16	1	32	0	0	0	0	0
16	1	33	0	0	0	0	0
16	1	34	0	0	0	0	0
16	1	35	0	0	0	0	0
16	1	36	0	0	0	0	0
16	1	37	0	0	0	0	0
16	1	38	0	0	0	0	0
16	1	39	0	0	0	0	0
16	1	40	0	0	0	0	0
17	1	1	0	0	0	0	0
17	1	2	3	0	0	3	6
17	1	3	5	6	0	3	8
17	1	4	5	2	0	2	7
17	1	5	9	4	0	2	11
17	1	6	5	2	0	6	11
17	1	7	7	2	0	2	9
17	1	8	5	3	0	3	8
17	1	9	5	4	0	0	5
17	1	10	3	4	0	2	5
17	1	11	1	2	0	3	4
17	1	12	1	1	0	0	1
17	1	13	1	1	0	0	1
17	1	14	0	0	0	0	0
17	1	15	0	0	0	0	0
17	1	16	0	0	0	0	0
17	1	17	0	0	0	2	2
17	1	18	10	8	0	4	14
17	1	19	12	4	0	6	18
17	1	20	18	5	0	7	25
17	1	21	12	6	0	3	15
17	1	22	13	7	0	4	17
17	1	23	5	3	0	2	7
17	1	24	3	0	0	1	4
17	1	25	1	0	0	1	2
17	1	26	1	0	0	0	1
17	1	27	1	1	0	0	1
17	1	28	0	0	0	0	0
17	1	29	0	0	0	0	0
17	1	30	0	0	0	0	0
17	1	31	0	0	0	0	0
17	1	32	0	0	0	0	0
17	1	33	0	0	0	0	0
17	1	34	0	0	0	0	0
17	1	35	0	0	0	0	0
17	1	36	0	0	0	0	0
17	1	37	0	0	0	0	0
17	1	38	0	0	0	0	0
17	1	39	0	0	0	0	0
17	1	40	0	0	0	0	0
18	1	1	0	0	0	0	0
18	1	2	0	0	0	0	0
18	1	3	0	0	0	3	3
18	1	4	0	0	0	3	3
18	1	5	0	0	0	5	5
18	1	6	0	0	0	5	5
18	1	7	0	0	0	7	7
18	1	8	0	0	0	7	7
18	1	9	0	0	0	6	6
18	1	10	0	0	0	3	3
18	1	11	0	0	0	2	2
18	1	12	0	0	0	2	2
18	1	13	0	0	0	2	2
18	1	14	0	0	0	3	3
18	1	15	0	0	0	5	5
18	1	16	0	0	0	6	6
18	1	17	0	0	0	10	10
18	1	18	0	0	0	5	5
18	1	19	0	0	0	8	8
18	1	20	0	1	0	7	7
18	1	21	1	0	0	10	11
18	1	22	0	0	0	7	7
18	1	23	1	0	0	7	8
18	1	24	0	0	0	6	6
18	1	25	0	0	0	5	5
18	1	26	1	0	0	5	6
18	1	27	0	0	0	8	8
18	1	28	0	0	0	2	2
18	1	29	0	0	0	3	3
18	1	30	0	0	0	0	0
18	1	31	0	0	0	0	0
18	1	32	0	0	0	0	0
18	1	33	0	0	0	0	0
18	1	34	0	0	0	0	0
18	1	35	0	0	0	0	0
18	1	36	0	0	0	0	0
18	1	37	0	0	0	0	0
18	1	38	0	0	0	0	0
18	1	39	0	0	0	0	0
18	1	40	0	0	0	0	0
19	1	1	0	0	0	0	0
19	1	2	0	0	0	1	1
19	1	3	0	0	0	18	18
19	1	4	1	0	0	13	14
19	1	5	0	0	0	19	19
19	1	6	1	0	0	11	12
19	1	7	0	0	0	11	11
19	1	8	0	1	0	6	6
19	1	9	1	0	0	0	1
19	1	10	0	0	0	2	2
19	1	11	0	0	0	0	0
19	1	12	0	0	0	0	0
19	1	13	0	0	0	0	0
19	1	14	0	0	0	0	0
19	1	15	0	0	0	0	0
19	1	16	0	0	0	0	0
19	1	17	1	1	0	3	4
19	1	18	0	0	0	7	7
19	1	19	1	0	0	8	9
19	1	20	0	0	0	3	3
19	1	21	1	1	0	1	2
19	1	22	0	0	0	2	2
19	1	23	0	0	0	0	0
19	1	24	0	0	0	0	0
19	1	25	0	0	0	0	0
19	1	26	0	0	0	0	0
19	1	27	0	0	0	0	0
19	1	28	0	0	0	0	0
19	1	29	0	0	0	0	0
19	1	30	0	0	0	0	0
19	1	31	0	0	0	0	0
19	1	32	0	0	0	0	0
19	1	33	0	0	0	0	0
19	1	34	0	0	0	0	0
19	1	35	0	0	0	0	0
19	1	36	0	0	0	0	0
19	1	37	0	0	0	0	0
19	1	38	0	0	0	0	0
19	1	39	0	0	0	0	0
19	1	40	0	0	0	0	0
21	1	1	0	0	0	0	0
21	1	2	0	0	0	2	2
21	1	3	1	0	0	4	5
21	1	4	1	1	0	6	7
21	1	5	5	4	0	6	11
21	1	6	3	0	0	10	13
21	1	7	0	0	0	9	9
21	1	8	1	1	0	8	9
21	1	9	2	2	0	9	11
21	1	10	1	1	0	3	4
21	1	11	1	1	0	5	6
21	1	12	0	1	0	10	10
21	1	13	0	0	0	4	4
21	1	14	0	0	0	1	1
21	1	15	0	0	0	1	1
21	1	16	0	0	0	1	1
21	1	17	0	0	0	1	1
21	1	18	1	0	0	2	3
21	1	19	1	0	0	1	2
21	1	20	1	0	0	1	2
21	1	21	0	0	0	5	5
21	1	22	1	1	0	6	7
21	1	23	2	0	0	5	7
21	1	24	0	0	0	7	7
21	1	25	2	0	0	6	8
21	1	26	1	0	0	6	7
21	1	27	5	0	0	6	11
21	1	28	4	0	0	5	9
21	1	29	2	0	1	7	9
21	1	30	2	0	0	3	5
21	1	31	0	0	0	3	3
21	1	32	2	1	0	1	3
21	1	33	0	1	0	4	4
21	1	34	0	0	0	1	1
21	1	35	0	0	0	0	0
21	1	36	0	0	0	0	0
21	1	37	0	0	0	0	0
21	1	38	0	0	0	0	0
21	1	39	0	0	0	0	0
21	1	40	0	0	0	0	0
22	1	1	0	0	0	0	0
22	1	2	0	0	0	1	1
22	1	3	0	0	0	1	1
22	1	4	0	0	0	2	2
22	1	5	0	0	0	5	5
22	1	6	0	1	0	8	8
22	1	7	0	0	0	7	7
22	1	8	0	1	0	10	10
22	1	9	0	0	0	13	13
22	1	10	0	0	0	14	14
22	1	11	0	0	0	16	16
22	1	12	0	0	0	17	17
22	1	13	1	1	0	11	12
22	1	14	0	0	0	8	8
22	1	15	0	0	0	5	5
22	1	16	0	0	0	6	6
22	1	17	0	0	0	3	3
22	1	18	0	0	0	1	1
22	1	19	0	0	0	0	0
22	1	20	0	0	0	0	0
22	1	21	0	0	0	0	0
22	1	22	0	0	0	0	0
22	1	23	0	0	0	3	3
22	1	24	0	0	0	4	4
22	1	25	0	0	0	5	5
22	1	26	0	0	0	7	7
22	1	27	0	0	0	8	8
22	1	28	0	0	0	14	14
22	1	29	0	0	0	15	15
22	1	30	0	0	0	10	10
22	1	31	0	0	0	9	9
22	1	32	0	0	0	5	5
22	1	33	0	0	0	2	2
22	1	34	0	0	0	2	2
22	1	35	0	0	0	2	2
22	1	36	0	0	0	0	0
22	1	37	0	0	0	0	0
22	1	38	0	0	0	0	0
22	1	39	0	0	0	0	0
22	1	40	0	0	0	0	0
23	1	1	0	0	0	0	0
23	1	2	0	0	0	0	0
23	1	3	0	0	0	0	0
23	1	4	0	0	0	0	0
23	1	5	0	0	0	0	0
23	1	6	0	0	0	0	0
23	1	7	0	0	0	0	0
23	1	8	3	2	0	9	12
23	1	9	3	4	0	4	7
23	1	10	5	3	0	1	6
23	1	11	2	0	0	1	3
23	1	12	4	4	0	4	8
23	1	13	3	2	0	3	6
23	1	14	1	2	0	4	5
23	1	15	2	3	0	4	6
23	1	16	2	2	0	5	7
23	1	17	0	3	0	3	3
23	1	18	3	2	0	3	6
23	1	19	0	1	0	2	2
23	1	20	0	0	0	0	0
23	1	21	0	0	0	0	0
23	1	22	0	0	0	0	0
23	1	23	0	0	0	1	1
23	1	24	1	2	0	1	2
23	1	25	0	2	0	2	2
23	1	26	1	1	0	2	3
23	1	27	2	1	0	1	3
23	1	28	1	1	0	4	5
23	1	29	4	2	0	4	8
23	1	30	4	2	0	4	8
23	1	31	5	6	0	4	9
23	1	32	2	1	0	6	8
23	1	33	4	2	0	4	8
23	1	34	2	1	0	2	4
23	1	35	2	1	0	2	4
23	1	36	3	0	0	3	6
23	1	37	3	0	0	1	4
23	1	38	0	0	0	2	2
23	1	39	1	1	0	0	1
23	1	40	0	0	0	0	0
24	1	1	0	0	0	0	0
24	1	2	0	0	0	0	0
24	1	3	0	0	0	0	0
24	1	4	0	0	0	0	0
24	1	5	0	0	0	0	0
24	1	6	4	4	0	4	8
24	1	7	8	7	0	12	20
24	1	8	5	3	0	12	17
24	1	9	6	2	0	9	15
24	1	10	5	2	0	4	9
24	1	11	4	3	0	4	8
24	1	12	3	3	0	6	9
24	1	13	1	1	0	2	3
24	1	14	0	0	0	0	0
24	1	15	0	0	0	0	0
24	1	16	0	0	0	0	0
24	1	17	0	0	0	0	0
24	1	18	0	0	0	0	0
24	1	19	0	0	0	1	1
24	1	20	0	0	0	1	1
24	1	21	0	0	0	1	1
24	1	22	0	0	0	1	1
24	1	23	2	1	0	0	2
24	1	24	0	0	0	1	1
24	1	25	1	0	0	0	1
24	1	26	1	0	1	0	1
24	1	27	1	1	0	1	2
24	1	28	1	0	0	1	2
24	1	29	0	0	0	0	0
24	1	30	0	1	0	1	1
24	1	31	1	1	0	0	1
24	1	32	1	1	0	0	1
24	1	33	0	0	0	0	0
24	1	34	0	0	0	0	0
24	1	35	0	0	0	0	0
24	1	36	0	0	0	0	0
24	1	37	0	0	0	0	0
24	1	38	0	0	0	0	0
24	1	39	0	0	0	0	0
24	1	40	0	0	0	0	0
25	1	1	0	0	0	0	0
25	1	2	0	0	0	0	0
25	1	3	0	0	0	0	0
25	1	4	0	0	0	0	0
25	1	5	0	0	0	0	0
25	1	6	0	2	0	2	2
25	1	7	2	2	0	3	5
25	1	8	5	6	0	3	8
25	1	9	4	5	0	4	8
25	1	10	4	4	0	2	6
25	1	11	5	3	0	2	7
25	1	12	4	3	0	2	6
25	1	13	4	3	0	3	7
25	1	14	6	3	0	1	7
25	1	15	8	6	0	3	11
25	1	16	8	6	0	0	8
25	1	17	4	3	0	0	4
25	1	18	5	5	0	0	5
25	1	19	2	1	0	0	2
25	1	20	1	1	0	0	1
25	1	21	1	1	0	0	1
25	1	22	1	1	0	0	1
25	1	23	0	0	0	0	0
25	1	24	0	0	0	0	0
25	1	25	0	0	0	0	0
25	1	26	0	0	0	0	0
25	1	27	0	0	0	0	0
25	1	28	0	0	0	0	0
25	1	29	1	1	0	0	1
25	1	30	1	1	0	0	1
25	1	31	3	3	0	2	5
25	1	32	0	3	0	3	3
25	1	33	1	1	0	0	1
25	1	34	0	0	0	0	0
25	1	35	0	0	0	0	0
25	1	36	0	0	0	0	0
25	1	37	0	0	0	0	0
25	1	38	0	0	0	0	0
25	1	39	0	0	0	0	0
25	1	40	0	0	0	0	0
27	1	1	0	0	0	2	2
27	1	2	0	0	0	4	4
27	1	3	0	0	0	5	5
27	1	4	0	0	0	11	11
27	1	5	0	0	0	14	14
27	1	6	0	0	0	13	13
27	1	7	0	0	0	13	13
27	1	8	0	0	0	9	9
27	1	9	0	0	0	10	10
27	1	10	0	0	0	10	10
27	1	11	0	0	0	5	5
27	1	12	0	0	0	1	1
27	1	13	0	0	0	4	4
27	1	14	0	0	0	1	1
27	1	15	0	0	0	0	0
27	1	16	0	0	0	0	0
27	1	17	0	0	0	0	0
27	1	18	0	0	0	1	1
27	1	19	0	0	0	4	4
27	1	20	0	0	0	4	4
27	1	21	0	0	0	5	5
27	1	22	0	0	0	4	4
27	1	23	0	0	0	10	10
27	1	24	1	1	0	13	14
27	1	25	0	0	0	9	9
27	1	26	0	0	0	7	7
27	1	27	0	0	0	10	10
27	1	28	0	1	0	10	10
27	1	29	0	0	0	4	4
27	1	30	0	0	0	3	3
27	1	31	0	0	0	0	0
27	1	32	0	0	0	0	0
27	1	33	0	0	0	0	0
27	1	34	0	0	0	0	0
27	1	35	0	0	0	0	0
27	1	36	0	0	0	0	0
27	1	37	0	0	0	0	0
27	1	38	0	0	0	0	0
27	1	39	0	0	0	0	0
27	1	40	0	0	0	0	0
28	1	1	0	0	0	0	0
28	1	2	0	0	0	2	2
28	1	3	0	0	0	11	11
28	1	4	0	0	0	12	12
28	1	5	0	0	0	13	13
28	1	6	0	0	0	13	13
28	1	7	0	0	0	16	16
28	1	8	0	0	0	9	9
28	1	9	0	0	0	7	7
28	1	10	0	0	0	5	5
28	1	11	0	0	0	3	3
28	1	12	0	0	0	3	3
28	1	13	0	0	0	0	0
28	1	14	0	0	0	0	0
28	1	15	0	0	0	1	1
28	1	16	0	0	0	3	3
28	1	17	0	0	0	2	2
28	1	18	0	0	0	2	2
28	1	19	0	0	0	2	2
28	1	20	0	0	0	6	6
28	1	21	0	0	0	12	12
28	1	22	0	0	0	11	11
28	1	23	0	0	0	11	11
28	1	24	0	0	0	11	11
28	1	25	0	0	0	10	10
28	1	26	0	0	0	3	3
28	1	27	0	1	0	2	2
28	1	28	0	1	0	2	2
28	1	29	0	0	0	0	0
28	1	30	0	0	0	0	0
28	1	31	0	0	0	0	0
28	1	32	0	0	0	0	0
28	1	33	0	0	0	0	0
28	1	34	0	0	0	0	0
28	1	35	0	0	0	0	0
28	1	36	0	0	0	0	0
28	1	37	0	0	0	0	0
28	1	38	0	0	0	0	0
28	1	39	0	0	0	0	0
28	1	40	0	0	0	0	0
31	1	1	0	0	0	0	0
31	1	2	0	0	0	0	0
31	1	3	0	0	0	3	3
31	1	4	0	0	0	6	6
31	1	5	0	0	0	4	4
31	1	6	3	1	0	12	15
31	1	7	1	0	0	24	25
31	1	8	1	0	0	12	13
31	1	9	0	0	0	13	13
31	1	10	0	0	0	11	11
31	1	11	0	0	0	12	12
31	1	12	0	0	0	7	7
31	1	13	0	0	0	5	5
31	1	14	0	0	0	0	0
31	1	15	0	0	0	0	0
31	1	16	0	0	0	0	0
31	1	17	0	0	0	1	1
31	1	18	0	0	0	3	3
31	1	19	0	1	0	7	7
31	1	20	0	0	0	9	9
31	1	21	0	0	0	17	17
31	1	22	0	0	0	16	16
31	1	23	0	0	0	17	17
31	1	24	0	0	0	16	16
31	1	25	0	0	0	17	17
31	1	26	0	0	0	17	17
31	1	27	0	1	0	7	7
31	1	28	0	1	0	7	7
31	1	29	0	0	0	3	3
31	1	30	0	0	0	2	2
31	1	31	0	0	0	1	1
31	1	32	0	0	0	0	0
31	1	33	0	0	0	0	0
31	1	34	0	0	0	0	0
31	1	35	0	0	0	0	0
31	1	36	0	0	0	0	0
31	1	37	0	0	0	0	0
31	1	38	0	0	0	0	0
31	1	39	0	0	0	0	0
31	1	40	0	0	0	0	0
32	1	1	0	0	0	0	0
32	1	2	0	0	0	0	0
32	1	3	0	0	0	0	0
32	1	4	0	0	0	0	0
32	1	5	4	4	0	2	6
32	1	6	2	3	0	3	5
32	1	7	6	7	0	4	10
32	1	8	3	2	0	9	12
32	1	9	9	8	0	4	13
32	1	10	1	2	0	7	8
32	1	11	1	3	0	4	5
32	1	12	0	0	0	1	1
32	1	13	0	0	0	0	0
32	1	14	0	0	0	0	0
32	1	15	0	0	0	0	0
32	1	16	0	0	0	0	0
32	1	17	0	0	0	0	0
32	1	18	0	0	0	0	0
32	1	19	0	0	0	0	0
32	1	20	2	2	0	0	2
32	1	21	1	1	0	0	1
32	1	22	0	0	0	0	0
32	1	23	0	0	0	0	0
32	1	24	0	0	0	0	0
32	1	25	0	1	0	2	2
32	1	26	1	1	0	1	2
32	1	27	0	1	0	2	2
32	1	28	3	2	0	2	5
32	1	29	0	0	0	0	0
32	1	30	0	0	0	0	0
32	1	31	0	0	0	0	0
32	1	32	0	0	0	0	0
32	1	33	0	0	0	0	0
32	1	34	0	0	0	0	0
32	1	35	0	0	0	0	0
32	1	36	0	0	0	0	0
32	1	37	0	0	0	0	0
32	1	38	0	0	0	0	0
32	1	39	0	0	0	0	0
32	1	40	0	0	0	0	0
35	1	1	0	0	0	0	0
35	1	2	0	0	0	0	0
35	1	3	0	0	0	0	0
35	1	4	0	1	0	5	5
35	1	5	2	4	0	10	12
35	1	6	1	1	0	5	6
35	1	7	0	1	0	10	10
35	1	8	0	2	0	5	5
35	1	9	2	1	0	6	8
35	1	10	1	3	0	5	6
35	1	11	1	1	0	2	3
35	1	12	0	0	0	1	1
35	1	13	0	0	0	3	3
35	1	14	0	0	0	0	0
35	1	15	0	0	0	0	0
35	1	16	0	0	0	0	0
35	1	17	0	0	0	4	4
35	1	18	1	1	0	6	7
35	1	19	1	1	0	3	4
35	1	20	1	1	0	4	5
35	1	21	3	0	0	3	6
35	1	22	2	1	0	5	7
35	1	23	0	0	0	4	4
35	1	24	0	0	0	1	1
35	1	25	0	0	0	1	1
35	1	26	0	0	0	1	1
35	1	27	0	0	0	0	0
35	1	28	0	0	0	0	0
35	1	29	0	0	0	0	0
35	1	30	0	0	0	0	0
35	1	31	0	0	0	0	0
35	1	32	0	0	0	0	0
35	1	33	0	0	0	0	0
35	1	34	0	0	0	0	0
35	1	35	0	0	0	0	0
35	1	36	0	0	0	0	0
35	1	37	0	0	0	0	0
35	1	38	0	0	0	0	0
35	1	39	0	0	0	0	0
35	1	40	0	0	0	0	0
37	1	1	0	0	0	0	0
37	1	2	0	0	0	0	0
37	1	3	4	1	0	0	4
37	1	4	7	4	0	1	8
37	1	5	3	0	0	3	6
37	1	6	6	4	0	8	14
37	1	7	4	2	0	2	6
37	1	8	2	1	0	1	3
37	1	9	3	3	0	1	4
37	1	10	2	2	0	2	4
37	1	11	0	0	0	1	1
37	1	12	0	0	0	0	0
37	1	13	0	0	0	0	0
37	1	14	0	0	0	0	0
37	1	15	0	0	0	0	0
37	1	16	0	0	0	0	0
37	1	17	2	0	0	2	4
37	1	18	2	0	0	2	4
37	1	19	3	1	0	3	6
37	1	20	6	6	0	8	14
37	1	21	9	3	0	4	13
37	1	22	4	3	0	8	12
37	1	23	6	1	0	8	14
37	1	24	6	1	0	4	10
37	1	25	3	0	0	4	7
37	1	26	2	1	0	1	3
37	1	27	3	2	0	0	3
37	1	28	0	0	0	1	1
37	1	29	0	1	0	1	1
37	1	30	0	0	0	1	1
37	1	31	0	0	0	0	0
37	1	32	0	0	0	0	0
37	1	33	0	0	0	0	0
37	1	34	0	0	0	0	0
37	1	35	0	0	0	0	0
37	1	36	0	0	0	0	0
37	1	37	0	0	0	0	0
37	1	38	0	0	0	0	0
37	1	39	0	0	0	0	0
37	1	40	0	0	0	0	0
38	1	1	0	0	0	1	1
38	1	2	0	0	0	3	3
38	1	3	0	1	0	4	4
38	1	4	0	0	0	10	10
38	1	5	0	0	0	9	9
38	1	6	0	0	0	7	7
38	1	7	0	0	0	6	6
38	1	8	0	0	0	4	4
38	1	9	0	0	0	3	3
38	1	10	0	0	0	1	1
38	1	11	0	0	0	0	0
38	1	12	0	0	0	0	0
38	1	13	0	0	0	0	0
38	1	14	0	0	0	0	0
38	1	15	0	0	0	0	0
38	1	16	0	0	0	2	2
38	1	17	1	0	0	0	1
38	1	18	0	0	0	3	3
38	1	19	0	0	0	3	3
38	1	20	0	0	0	1	1
38	1	21	0	0	0	1	1
38	1	22	0	0	0	0	0
38	1	23	0	0	0	0	0
38	1	24	0	0	0	0	0
38	1	25	0	0	0	0	0
38	1	26	0	0	0	0	0
38	1	27	0	0	0	0	0
38	1	28	0	0	0	0	0
38	1	29	0	0	0	0	0
38	1	30	0	0	0	0	0
38	1	31	0	0	0	0	0
38	1	32	0	0	0	0	0
38	1	33	0	0	0	0	0
38	1	34	0	0	0	0	0
38	1	35	0	0	0	0	0
38	1	36	0	0	0	0	0
38	1	37	0	0	0	0	0
38	1	38	0	0	0	0	0
38	1	39	0	0	0	0	0
38	1	40	0	0	0	0	0
40	1	1	0	0	0	0	0
40	1	2	0	0	0	0	0
40	1	3	1	0	0	0	1
40	1	4	1	0	0	0	1
40	1	5	1	0	0	0	1
40	1	6	1	0	0	0	1
40	1	7	4	3	0	0	4
40	1	8	10	5	0	1	11
40	1	9	14	10	0	2	16
40	1	10	14	111	0	2	16
40	1	11	13	7	0	2	15
40	1	12	10	10	0	9	19
40	1	13	7	7	0	5	12
40	1	14	3	3	0	7	10
40	1	15	4	4	0	3	7
40	1	16	2	5	0	4	6
40	1	17	1	1	0	4	5
40	1	18	1	1	0	2	3
40	1	19	1	1	0	1	2
40	1	20	0	0	0	1	1
40	1	21	0	0	0	0	0
40	1	22	0	0	0	0	0
40	1	23	2	0	0	2	4
40	1	24	6	3	0	7	13
40	1	25	10	4	0	4	14
40	1	26	13	9	0	1	14
40	1	27	10	7	0	5	15
40	1	28	15	8	0	5	20
40	1	29	12	5	0	7	19
40	1	30	14	11	0	5	19
40	1	31	10	7	0	6	16
40	1	32	9	6	0	3	12
40	1	33	7	7	0	6	13
40	1	34	5	6	0	5	10
40	1	35	4	4	0	2	6
40	1	36	2	0	0	0	2
40	1	37	1	0	0	0	1
40	1	38	0	0	0	1	1
40	1	39	1	1	0	0	1
40	1	40	0	0	0	0	0
41	1	1	2	1	0	4	6
41	1	2	2	1	0	4	6
41	1	3	2	1	0	5	7
41	1	4	6	0	1	14	20
41	1	5	5	2	2	11	16
41	1	6	5	2	0	5	10
41	1	7	0	0	0	1	1
41	1	8	0	0	0	0	0
41	1	9	0	0	0	0	0
41	1	10	0	0	0	0	0
41	1	11	0	0	0	0	0
41	1	12	0	0	0	0	0
41	1	13	0	0	0	0	0
41	1	14	0	0	0	0	0
41	1	15	0	0	0	0	0
41	1	16	0	0	0	2	2
41	1	17	1	2	0	5	6
41	1	18	1	1	0	5	6
41	1	19	2	0	0	3	5
41	1	20	1	2	0	4	5
41	1	21	1	0	0	4	5
41	1	22	3	3	0	7	10
41	1	23	1	1	0	8	9
41	1	24	2	1	0	7	9
41	1	25	2	1	1	7	9
41	1	26	0	0	0	5	5
41	1	27	0	0	0	5	5
41	1	28	1	1	0	9	10
41	1	29	0	0	0	5	5
41	1	30	0	1	0	4	4
41	1	31	0	0	0	5	5
41	1	32	0	1	0	6	6
41	1	33	0	0	0	1	1
41	1	34	0	0	0	0	0
41	1	35	0	0	0	0	0
41	1	36	0	0	0	0	0
41	1	37	0	0	0	0	0
41	1	38	0	0	0	0	0
41	1	39	0	0	0	0	0
41	1	40	0	0	0	0	0
43	1	1	0	0	0	0	0
43	1	2	0	0	0	0	0
43	1	3	0	0	0	0	0
43	1	4	0	0	0	1	1
43	1	5	0	0	0	3	3
43	1	6	0	1	0	15	15
43	1	7	0	0	0	10	10
43	1	8	0	0	0	5	5
43	1	9	0	0	0	9	9
43	1	10	0	0	0	5	5
43	1	11	0	0	0	10	10
43	1	12	0	0	0	5	5
43	1	13	0	0	0	5	5
43	1	14	0	0	0	5	5
43	1	15	0	0	0	3	3
43	1	16	0	0	0	0	0
43	1	17	0	0	0	0	0
43	1	18	0	0	0	0	0
43	1	19	0	0	0	0	0
43	1	20	0	0	0	0	0
43	1	21	0	0	0	0	0
43	1	22	0	0	0	0	0
43	1	23	0	0	0	9	9
43	1	24	0	0	0	7	7
43	1	25	0	0	0	8	8
43	1	26	0	0	0	4	4
43	1	27	0	0	0	3	3
43	1	28	0	0	0	4	4
43	1	29	0	0	0	2	2
43	1	30	0	0	0	1	1
43	1	31	0	0	0	1	1
43	1	32	0	0	0	0	0
43	1	33	0	0	0	0	0
43	1	34	0	0	0	0	0
43	1	35	0	0	0	0	0
43	1	36	0	0	0	0	0
43	1	37	0	0	0	0	0
43	1	38	0	0	0	0	0
43	1	39	0	0	0	0	0
43	1	40	0	0	0	0	0
44	1	1	1	1	0	0	1
44	1	2	2	1	1	0	2
44	1	3	4	3	2	4	8
44	1	4	6	2	1	4	10
44	1	5	6	4	2	5	11
44	1	6	5	4	1	3	8
44	1	7	5	3	1	2	7
44	1	8	5	3	0	2	7
44	1	9	2	1	2	2	4
44	1	10	3	2	0	0	3
44	1	11	2	1	0	0	2
44	1	12	3	2	1	0	3
44	1	13	0	0	0	0	0
44	1	14	0	0	0	0	0
44	1	15	0	0	0	0	0
44	1	16	1	0	0	0	1
44	1	17	2	3	1	1	3
44	1	18	2	2	0	1	3
44	1	19	1	1	0	1	2
44	1	20	2	0	1	0	2
44	1	21	1	1	0	1	2
44	1	22	0	0	0	1	1
44	1	23	0	0	0	2	2
44	1	24	0	0	0	0	0
44	1	25	0	0	0	0	0
44	1	26	0	0	0	0	0
44	1	27	0	0	0	0	0
44	1	28	0	0	0	0	0
44	1	29	0	0	0	0	0
44	1	30	0	0	0	0	0
44	1	31	0	0	0	0	0
44	1	32	0	0	0	0	0
44	1	33	0	0	0	0	0
44	1	34	0	0	0	0	0
44	1	35	0	0	0	0	0
44	1	36	0	0	0	0	0
44	1	37	0	0	0	0	0
44	1	38	0	0	0	0	0
44	1	39	0	0	0	0	0
44	1	40	0	0	0	0	0
45	1	1	0	0	0	0	0
45	1	2	0	0	0	2	2
45	1	3	0	0	0	2	2
45	1	4	0	0	0	2	2
45	1	5	0	0	0	12	12
45	1	6	1	0	0	6	7
45	1	7	0	1	0	4	4
45	1	8	0	0	0	3	3
45	1	9	0	0	0	0	0
45	1	10	0	0	0	0	0
45	1	11	0	0	0	0	0
45	1	12	0	0	0	0	0
45	1	13	0	0	0	0	0
45	1	14	0	0	0	0	0
45	1	15	0	0	0	1	1
45	1	16	0	0	0	3	3
45	1	17	0	0	0	5	5
45	1	18	0	1	0	8	8
45	1	19	0	1	0	8	8
45	1	20	0	0	0	2	2
45	1	21	0	0	0	5	5
45	1	22	0	0	0	2	2
45	1	23	0	0	0	2	2
45	1	24	0	0	0	1	1
45	1	25	0	0	0	1	1
45	1	26	0	0	0	3	3
45	1	27	0	0	0	0	0
45	1	28	0	0	0	0	0
45	1	29	0	0	0	0	0
45	1	30	0	0	0	0	0
45	1	31	0	0	0	0	0
45	1	32	0	0	0	0	0
45	1	33	0	0	0	0	0
45	1	34	0	0	0	0	0
45	1	35	0	0	0	0	0
45	1	36	0	0	0	0	0
45	1	37	0	0	0	0	0
45	1	38	0	0	0	0	0
45	1	39	0	0	0	0	0
45	1	40	0	0	0	0	0
46	1	1	0	0	0	0	0
46	1	2	0	0	0	7	7
46	1	3	1	0	0	7	8
46	1	4	0	0	0	9	9
46	1	5	0	2	0	6	6
46	1	6	0	0	0	9	9
46	1	7	0	0	0	8	8
46	1	8	0	0	0	6	6
46	1	9	0	0	0	6	6
46	1	10	0	0	0	7	7
46	1	11	0	0	0	4	4
46	1	12	0	0	0	4	4
46	1	13	0	0	0	3	3
46	1	14	0	0	0	3	3
46	1	15	0	0	0	1	1
46	1	16	0	0	0	0	0
46	1	17	0	0	0	0	0
46	1	18	0	0	0	0	0
46	1	19	0	0	0	0	0
46	1	20	0	1	0	4	4
46	1	21	0	0	0	12	12
46	1	22	0	0	0	5	5
46	1	23	0	0	0	25	25
46	1	24	0	0	0	5	5
46	1	25	0	0	0	9	9
46	1	26	0	0	0	5	5
46	1	27	0	0	0	6	6
46	1	28	0	0	0	4	4
46	1	29	0	0	0	0	0
46	1	30	0	1	0	1	1
46	1	31	0	0	0	0	0
46	1	32	0	0	0	0	0
46	1	33	0	0	0	0	0
46	1	34	0	0	0	0	0
46	1	35	0	0	0	0	0
46	1	36	0	0	0	0	0
46	1	37	0	0	0	0	0
46	1	38	0	0	0	0	0
46	1	39	0	0	0	0	0
46	1	40	0	0	0	0	0
47	1	1	0	0	0	0	0
47	1	2	1	1	0	1	2
47	1	3	4	3	0	3	7
47	1	4	9	7	0	2	11
47	1	5	6	7	0	4	10
47	1	6	5	7	0	4	9
47	1	7	14	12	0	3	17
47	1	8	3	3	0	2	5
47	1	9	3	2	0	4	7
47	1	10	0	0	0	1	1
47	1	11	0	0	0	1	1
47	1	12	0	0	0	1	1
47	1	13	0	0	0	0	0
47	1	14	0	0	0	0	0
47	1	15	0	0	0	0	0
47	1	16	0	0	0	0	0
47	1	17	0	0	0	0	0
47	1	18	10	7	0	5	15
47	1	19	15	9	0	4	19
47	1	20	11	12	0	7	18
47	1	21	12	9	0	7	19
47	1	22	11	10	0	4	15
47	1	23	8	7	0	6	14
47	1	24	1	1	0	1	2
47	1	25	3	4	0	2	5
47	1	26	6	6	0	5	11
47	1	27	0	0	0	4	4
47	1	28	0	0	0	1	1
47	1	29	0	0	0	0	0
47	1	30	0	0	0	0	0
47	1	31	0	0	0	0	0
47	1	32	0	0	0	0	0
47	1	33	0	0	0	0	0
47	1	34	0	0	0	0	0
47	1	35	0	0	0	0	0
47	1	36	0	0	0	0	0
47	1	37	0	0	0	0	0
47	1	38	0	0	0	0	0
47	1	39	0	0	0	0	0
47	1	40	0	0	0	0	0
48	1	1	0	0	0	0	0
48	1	2	0	0	0	0	0
48	1	3	0	0	0	0	0
48	1	4	0	0	0	1	1
48	1	5	0	0	0	1	1
48	1	6	0	0	0	0	0
48	1	7	1	0	0	7	8
48	1	8	0	0	0	8	8
48	1	9	0	0	0	9	9
48	1	10	0	0	0	9	9
48	1	11	0	0	0	7	7
48	1	12	0	0	0	4	4
48	1	13	0	0	0	4	4
48	1	14	0	0	0	7	7
48	1	15	0	0	0	6	6
48	1	16	0	0	0	2	2
48	1	17	0	0	0	2	2
48	1	18	0	0	0	1	1
48	1	19	0	0	0	0	0
48	1	20	0	0	0	0	0
48	1	21	0	0	0	0	0
48	1	22	0	0	0	0	0
48	1	23	0	0	0	0	0
48	1	24	0	0	0	0	0
48	1	25	0	0	0	3	3
48	1	26	0	0	0	9	9
48	1	27	0	0	0	12	12
48	1	28	0	0	0	11	11
48	1	29	0	0	0	9	9
48	1	30	0	0	0	9	9
48	1	31	0	0	0	8	8
48	1	32	0	0	0	9	9
48	1	33	0	0	0	9	9
48	1	34	0	0	0	7	7
48	1	35	0	0	0	5	5
48	1	36	0	0	0	4	4
48	1	37	0	0	0	2	2
48	1	38	0	0	0	1	1
48	1	39	0	0	0	0	0
48	1	40	0	0	0	0	0
49	1	1	0	0	0	1	1
49	1	2	0	0	0	2	2
49	1	3	0	0	0	5	5
49	1	4	0	2	0	11	11
49	1	5	0	0	0	10	10
49	1	6	0	0	0	8	8
49	1	7	1	0	0	10	11
49	1	8	0	0	0	9	9
49	1	9	0	0	0	8	8
49	1	10	0	0	0	10	10
49	1	11	1	0	0	9	10
49	1	12	0	0	0	7	7
49	1	13	0	0	0	4	4
49	1	14	1	0	0	4	5
49	1	15	0	0	0	4	4
49	1	16	0	0	0	3	3
49	1	17	0	0	0	4	4
49	1	18	0	0	0	5	5
49	1	19	1	1	0	4	5
49	1	20	1	1	0	12	13
49	1	21	1	2	0	12	13
49	1	22	2	0	0	10	12
49	1	23	0	1	0	15	15
49	1	24	1	0	0	16	17
49	1	25	1	0	0	16	17
49	1	26	2	1	0	13	15
49	1	27	0	0	0	13	13
49	1	28	0	0	0	14	14
49	1	29	0	0	0	13	13
49	1	30	0	0	0	12	12
49	1	31	0	1	0	14	14
49	1	32	0	0	0	16	16
49	1	33	0	0	0	11	11
49	1	34	0	0	0	7	7
49	1	35	0	0	0	6	6
49	1	36	1	0	0	4	5
49	1	37	2	0	0	2	4
49	1	38	1	2	0	4	5
49	1	39	0	0	0	3	3
49	1	40	0	0	0	2	2
50	1	1	2	2	0	0	2
50	1	2	1	0	0	0	1
50	1	3	6	6	0	5	11
50	1	4	9	8	0	16	25
50	1	5	3	4	0	14	17
50	1	6	6	5	0	11	17
50	1	7	2	1	0	7	9
50	1	8	5	3	0	6	11
50	1	9	4	2	0	2	6
50	1	10	3	0	0	2	5
50	1	11	1	1	0	1	2
50	1	12	0	0	0	0	0
50	1	13	0	0	0	0	0
50	1	14	0	0	0	0	0
50	1	15	0	0	0	0	0
50	1	16	0	0	0	0	0
50	1	17	0	0	0	1	1
50	1	18	0	0	0	4	4
50	1	19	0	0	0	4	4
50	1	20	2	2	0	7	9
50	1	21	3	1	0	7	10
50	1	22	1	1	0	7	8
50	1	23	1	1	0	10	11
50	1	24	1	0	0	5	6
50	1	25	0	0	0	4	4
50	1	26	0	0	0	1	1
50	1	27	0	0	0	2	2
50	1	28	0	0	0	2	2
50	1	29	0	0	0	2	2
50	1	30	0	0	0	1	1
50	1	31	0	0	0	2	2
50	1	32	0	0	0	0	0
50	1	33	0	0	0	0	0
50	1	34	0	0	0	0	0
50	1	35	0	0	0	0	0
50	1	36	0	0	0	0	0
50	1	37	0	0	0	0	0
50	1	38	0	0	0	0	0
50	1	39	0	0	0	0	0
50	1	40	0	0	0	0	0
51	1	1	0	0	0	0	0
51	1	2	0	0	0	1	1
51	1	3	0	0	0	2	2
51	1	4	0	0	0	2	2
51	1	5	0	0	0	11	11
51	1	6	0	0	0	13	13
51	1	7	0	0	0	18	18
51	1	8	1	0	0	15	16
51	1	9	0	0	0	20	20
51	1	10	0	0	0	15	15
51	1	11	0	0	0	12	12
51	1	12	0	0	0	7	7
51	1	13	0	0	0	5	5
51	1	14	0	0	0	9	9
51	1	15	0	0	0	5	5
51	1	16	0	0	0	3	3
51	1	17	0	0	0	0	0
51	1	18	0	0	0	0	0
51	1	19	0	0	0	0	0
51	1	20	0	0	0	0	0
51	1	21	0	0	0	0	0
51	1	22	0	0	0	0	0
51	1	23	0	0	0	4	4
51	1	24	0	0	0	7	7
51	1	25	0	0	0	11	11
51	1	26	0	0	0	13	13
51	1	27	0	0	0	18	18
51	1	28	0	0	0	16	16
51	1	29	0	0	0	12	12
51	1	30	0	0	0	13	13
51	1	31	0	0	0	10	10
51	1	32	0	0	0	12	12
51	1	33	0	0	0	6	6
51	1	34	0	0	0	3	3
51	1	35	0	0	0	4	4
51	1	36	0	0	0	0	0
51	1	37	0	0	0	0	0
51	1	38	0	0	0	0	0
51	1	39	0	0	0	0	0
51	1	40	0	0	0	0	0
52	1	1	0	0	0	2	2
52	1	2	0	0	0	8	8
52	1	3	0	0	0	11	11
52	1	4	0	0	0	9	9
52	1	5	0	0	0	9	9
52	1	6	1	0	0	9	10
52	1	7	0	0	0	7	7
52	1	8	0	0	0	6	6
52	1	9	0	0	0	4	4
52	1	10	0	0	0	1	1
52	1	11	0	0	0	0	0
52	1	12	0	0	0	0	0
52	1	13	0	0	0	0	0
52	1	14	0	0	0	0	0
52	1	15	0	0	0	0	0
52	1	16	0	0	0	0	0
52	1	17	0	0	0	5	5
52	1	18	2	0	0	17	19
52	1	19	1	0	0	19	20
52	1	20	1	1	0	14	15
52	1	21	0	0	0	9	9
52	1	22	2	1	0	13	15
52	1	23	0	0	0	7	7
52	1	24	0	0	0	3	3
52	1	25	0	0	0	5	5
52	1	26	0	0	0	1	1
52	1	27	0	0	0	1	1
52	1	28	0	0	0	0	0
52	1	29	0	0	0	0	0
52	1	30	0	0	0	0	0
52	1	31	0	0	0	0	0
52	1	32	0	0	0	0	0
52	1	33	0	0	0	0	0
52	1	34	0	0	0	0	0
52	1	35	0	0	0	0	0
52	1	36	0	0	0	0	0
52	1	37	0	0	0	0	0
52	1	38	0	0	0	0	0
52	1	39	0	0	0	0	0
52	1	40	0	0	0	0	0
54	1	1	0	0	0	0	0
54	1	2	0	0	0	0	0
54	1	3	0	0	0	3	3
54	1	4	0	0	0	10	10
54	1	5	0	0	0	11	11
54	1	6	3	1	0	15	18
54	1	7	2	1	0	9	11
54	1	8	1	0	0	6	7
54	1	9	1	0	0	5	6
54	1	10	1	1	0	4	5
54	1	11	0	0	0	3	3
54	1	12	0	0	0	1	1
54	1	13	0	0	0	0	0
54	1	14	0	0	0	0	0
54	1	15	0	0	0	0	0
54	1	16	0	0	0	0	0
54	1	17	0	0	0	2	2
54	1	18	0	0	0	3	3
54	1	19	0	0	0	3	3
54	1	20	0	0	0	5	5
54	1	21	0	0	0	4	4
54	1	22	1	0	0	3	4
54	1	23	1	0	0	3	4
54	1	24	0	1	0	2	2
54	1	25	0	0	0	3	3
54	1	26	0	0	0	2	2
54	1	27	0	0	0	1	1
54	1	28	0	0	0	1	1
54	1	29	0	0	0	0	0
54	1	30	0	0	0	0	0
54	1	31	0	0	0	0	0
54	1	32	0	0	0	0	0
54	1	33	0	0	0	0	0
54	1	34	0	0	0	0	0
54	1	35	0	0	0	0	0
54	1	36	0	0	0	0	0
54	1	37	0	0	0	0	0
54	1	38	0	0	0	0	0
54	1	39	0	0	0	0	0
[truncated: 5,101 more rows]

## Sheet: measurements_21stFebruary_Versi
unique_id	plant_sp	fungal_sp	replicate	treatment	block	Height t0	Height t1	Dead/Sick
260	CVU	MEB	4	29	1	0.2	0.2
653	CVU	MGK	7	74	1	0.7	2
496	CVU	JPK-132	6	56	1	1.1	2.4
187	CVU	MEV	9	20	1	0.6	1.5
14	CVU	STR	4	2	1	0.5	0.6
576	CVU	RER	8	65	1	1.1	4.8
418	CVU	JPK-87	6	47	1	0.6	1
257	CVU	MEB	1	29	3		0.6
344	CVU	OMA	10	38	1	0.6	0.6
259	CVU	MEB	3	29	1	0.5	1.5
179	CVU	MEV	1	20	2	1	3
17	CVU	STR	7	2	2	1.1	1.9
338	CVU	OMA	4	38	2	0.8	1.1
417	CVU	JPK-87	5	47	3	0.5	0.5
258	CVU	MEB	2	29	2	0.4	0.9
341	CVU	OMA	7	38	3	1.3	1.4
104	CVU	RHE	4	11	2	0.6	1.9
415	CVU	JPK-87	3	47	2	0.5	0.6
422	CVU	JPK-87	10	47	4	0.9	1.1
494	CVU	JPK-132	4	56	2	1	4
569	CVU	RER	1	65	2	1	2.4
647	CVU	MGK	1	74	2	0.3	2.1
419	CVU	JPK-87	7	47	2	0.6	1.5
265	CVU	MEB	9	29	5			*
16	CVU	STR	6	2	4	0.7	0.5
499	CVU	JPK-132	9	56	8	0.6	0.8
184	CVU	MEV	6	20	3	0.9	3.1
263	CVU	MEB	7	29	3	0.6	1.9
652	CVU	MGK	6	74	3	0.5	2.9
571	CVU	RER	3	65	3	0.2	2.7
109	CVU	RHE	9	11	3	0.7	1
491	CVU	JPK-132	1	56	3	0.5	1.5
649	CVU	MGK	3	74	3	0.5	2.5
105	CVU	RHE	5	11	1			*
181	CVU	MEV	3	20	4	0.5	2.3
575	CVU	RER	7	65	4	0.4	1.7
492	CVU	JPK-132	2	56	4	0.6	2.6
261	CVU	MEB	5	29	4	0.3	0.9
337	CVU	OMA	3	38	4	0.6	2
654	CVU	MGK	8	74	4	0.5	1.1
103	CVU	RHE	3	11	4	0.3	2.1
107	CVU	RHE	7	11	4	0.5	0.4
186	CVU	MEV	8	20	4	0.3	1.5
108	CVU	RHE	8	11	6		0.1
572	CVU	RER	4	65	5	0.6	1.1
650	CVU	MGK	4	74	5	0.2	1.6
102	CVU	RHE	2	11	5	0.7	0.7
11	CVU	STR	1	2	5	0.5	0.7
493	CVU	JPK-132	3	56	5	0.7	1.9
182	CVU	MEV	4	20	5	0.8	2.1
343	CVU	OMA	9	38	5	0.5	0.9
416	CVU	JPK-87	4	47	5	0.7	0.7
498	CVU	JPK-132	8	56	5	0.7	3.3
262	CVU	MEB	6	29	6	0.7	0.7
577	CVU	RER	9	65	6	0.5	3.7
183	CVU	MEV	5	20	6	1.1	4.8
12	CVU	STR	2	2	3			*
18	CVU	STR	8	2	6	0.6	3.1
651	CVU	MGK	5	74	6	0.2	2.3
339	CVU	OMA	5	38	6	0.6	0.6
414	CVU	JPK-87	2	47	6	0.7	1
497	CVU	JPK-132	7	56	6	1.2	3.5
19	CVU	STR	9	2	6	0.4	1
264	CVU	MEB	8	29	7	0.9	2.9
655	CVU	MGK	9	74	7	0.9	2.1
500	CVU	JPK-132	10	56	7	1.3	3.8
573	CVU	RER	5	65	7	0.7	4.5
180	CVU	MEV	2	20	7	0.8	4.5
413	CVU	JPK-87	1	47	7	0.4	1.6
340	CVU	OMA	6	38	7	0.7	0.9
101	CVU	RHE	1	11	7	0.8	1
20	CVU	STR	10	2	7	0.6	0.3
574	CVU	RER	6	65	7	0.7	3.6
185	CVU	MEV	7	20	8	0.4	2.8
656	CVU	MGK	10	74	8	0.5	1.5
578	CVU	RER	10	65	8	0.7	1.7
420	CVU	JPK-87	8	47	8	0.7	1.2
110	CVU	RHE	10	11	8	0.4	4.3
13	CVU	STR	3	2	8	1	1
336	CVU	OMA	2	38	8	1.1	1.3
495	CVU	JPK-132	5	56	8	1.1	3.2
266	CVU	MEB	10	29	8	0.6	1.2
188	CVU	MEV	10	20	8	0.4	2
106	CVU	RHE	6	11	8	1.5	2.7
15	CVU	STR	5	2	8	1	1.2
648	CVU	MGK	2	74	8	0.5	2.5
335	CVU	OMA	1	38	8	0.5	2.1
570	CVU	RER	2	65	8	0.2	3.5
421	CVU	JPK-87	9	47	8	0.3	0.6
342	CVU	OMA	8	38	8	0.6	0.9
708	GSH	MGK	1	81	1	2.8	4.2
636	GSH	RER	7	72	1	1.4	5.8
240	GSH	MEV	1	27	1	3	5.8
478	GSH	JPK-87	5	54	1	3.8	4.1
81	GSH	STR	1	9	1	0.5	2.6
558	GSH	JPK-132	7	63	1	2	5.7
402	GSH	OMA	7	45	1	3.4	5.4
318	GSH	MEB	1	36	3			*
321	GSH	MEB	4	36	1	2.3	4.1
90	GSH	STR	10	9	1	0.9	2.2
401	GSH	OMA	6	45	2	2.2	4.5
556	GSH	JPK-132	5	63	2	2.1	7
711	GSH	MGK	4	81	2	1	2.3
634	GSH	RER	5	72	2	2.1	6
87	GSH	STR	7	9	2	0.8	0.9
479	GSH	JPK-87	6	54	2	0.6	2.5
322	GSH	MEB	5	36	2	1.5	4.2
167	GSH	RHE	6	18	2	0.6	3.1
246	GSH	MEV	7	27	2	0.7	2.5
242	GSH	MEV	3	27	3	2.2	5.3
89	GSH	STR	9	9	3	0.6	1
712	GSH	MGK	5	81	3	1.6	4.6
396	GSH	OMA	1	45	3	0.7	3.4
709	GSH	MGK	2	81	5			*
552	GSH	JPK-132	1	63	3	0.7	4.4
480	GSH	JPK-87	7	54	3	2	1.4
162	GSH	RHE	1	18	3	0.5	5.4
84	GSH	STR	4	9	3	0.7	4.5
714	GSH	MGK	7	81	4	0.7	3.3
241	GSH	MEV	2	27	4	1.9	6.1
324	GSH	MEB	7	36	4	0.6	3.6
633	GSH	RER	4	72	4	1.2	2.7
163	GSH	RHE	2	18	4	1.5	2.6
88	GSH	STR	8	9	4	1.5	2.9
553	GSH	JPK-132	2	63	4	1.2	5.6
474	GSH	JPK-87	1	54	4	0.8	3
400	GSH	OMA	5	45	4	1.2	4.3
631	GSH	RER	2	72	5	0.9	2.5
166	GSH	RHE	5	18	1			*
85	GSH	STR	5	9	5	1.1	2.9
397	GSH	OMA	2	45	5	2.5	4.5
475	GSH	JPK-87	2	54	5	3.9	5
320	GSH	MEB	3	36	5	1.8	3.1
245	GSH	MEV	6	27	5	0.6	4.2
557	GSH	JPK-132	6	63	5	2	7.7
164	GSH	RHE	3	18	5	0.9	1.9
86	GSH	STR	6	9	6	2.2	5
323	GSH	MEB	6	36	6	3	6.8
398	GSH	OMA	3	45	6	1.2	3.3
476	GSH	JPK-87	3	54	6	2.5	3.9
713	GSH	MGK	6	81	6	2	2.5
555	GSH	JPK-132	4	63	6	0.7	3.2
243	GSH	MEV	4	27	6	1.5	5.1
630	GSH	RER	1	72	6	1.8	5.6
165	GSH	RHE	4	18	6	0.5	2
82	GSH	STR	2	9	7	0.8	4.5
168	GSH	RHE	7	18	7	1.1	2.3
710	GSH	MGK	3	81	7	1.5	3.1
244	GSH	MEV	5	27	7	0.8	4.1
399	GSH	OMA	4	45	7	0.6	2.6
477	GSH	JPK-87	4	54	7	3.3	5.5
635	GSH	RER	6	72	7	1.9	6.1
554	GSH	JPK-132	3	63	7	1.3	4.4
319	GSH	MEB	2	36	7	1.5	3.8
83	GSH	STR	3	9	8	1.2	3.1
632	GSH	RER	3	72	8	1.2	3.1
533	KLA	JPK-132	3	60	1			*
458	KLA	JPK-87	6	51	1	0.4	0.4
147	KLA	RHE	7	15	1	0.2	0.4
220	KLA	MEV	2	24	1	0.1	0.8
375	KLA	OMA	1	42	1	0.6	0.9
298	KLA	MEB	2	33	1	0.5	0.7
613	KLA	RER	5	69	1	0.6	1.6
57	KLA	STR	7	6	1	0.3	0.4
534	KLA	JPK-132	4	60	4	0.6		*
144	KLA	RHE	4	15	2	0.5	1.5
614	KLA	RER	6	69	2	0.6	1.4
691	KLA	MGK	5	78	2	0.1	1.2
302	KLA	MEB	6	33	2	0.6	0.6
224	KLA	MEV	6	24	2	0.2	1
535	KLA	JPK-132	5	60	2	0.7	2.1
376	KLA	OMA	2	42	2	0.4	0.7
453	KLA	JPK-87	1	51	2	0.3	0.7
615	KLA	RER	7	69	3	0.4	1.4
690	KLA	MGK	4	78	3	0.5	0.6
54	KLA	STR	4	6	3	0.1	0.7
455	KLA	JPK-87	3	51	3	0.4	0.6
146	KLA	RHE	6	15	3	0.4	1.2
531	KLA	JPK-132	1	60	3	0.3	1.5
299	KLA	MEB	3	33	3	0.3	0.7
225	KLA	MEV	7	24	3	0.5	1.1
537	KLA	JPK-132	7	60	5			*
457	KLA	JPK-87	5	51	6			*
53	KLA	STR	3	6	2	0.1	1.1
141	KLA	RHE	1	15	4	0.3	0.6
377	KLA	OMA	3	42	4	0.3	0.3
300	KLA	MEB	4	33	4	0.2		*
303	KLA	MEB	7	33	5			*
223	KLA	MEV	5	24	4	0.3	0.6
297	KLA	MEB	1	33	7			*
219	KLA	MEV	1	24	5			*
142	KLA	RHE	2	15	6	0.1	0.4
459	KLA	JPK-87	7	51	4	0.1	0.2
693	KLA	MGK	7	78	1			*
610	KLA	RER	2	69	5	0.8	0.3
688	KLA	MGK	2	78	4			*
692	KLA	MGK	6	78	5	0.3		*
56	KLA	STR	6	6	5	0.3	0.3
687	KLA	MGK	1	78	6	0.7		*
378	KLA	OMA	4	42	3	0.3		*
454	KLA	JPK-87	2	51	5	0.5	0.8
143	KLA	RHE	3	15	5	0.4	0.9
52	KLA	STR	2	6	5	0.6	0.8
221	KLA	MEV	3	24	6	0.6	1.8
58	KLA	STR	8	6	6	0.3	0.4
612	KLA	RER	4	69	6	0.7	1.1
381	KLA	OMA	7	42	6	0.5	1.1
532	KLA	JPK-132	2	60	6	0.3	1.7
301	KLA	MEB	5	33	6	0.6	0.7
380	KLA	OMA	6	42	5			*
611	KLA	RER	3	69	4			*
51	KLA	STR	1	6	4	0.2		*
536	KLA	JPK-132	6	60	7	0.1	1.2
609	KLA	RER	1	69	7	0.2	1.6
379	KLA	OMA	5	42	7	0.8	1.6
222	KLA	MEV	4	24	7	0.3	1
145	KLA	RHE	5	15	7	0.1	1.2
456	KLA	JPK-87	4	51	7	0.3	0.4
689	KLA	MGK	3	78	7	0.4	0.4
55	KLA	STR	5	6	7	0.1		*
59	KLA	STR	9	6	8	0.4		*
60	KLA	STR	10	6	8			*
309	PJA	MEB	6	34	1	1	2.8
385	PJA	OMA	4	43	1	1.3	2
543	PJA	JPK-132	6	61	1	2.2	4.3
62	PJA	STR	2	7	1	1.6	2
148	PJA	RHE	1	16	1	1.2	1.6
616	PJA	RER	1	70	1	1.6	3
227	PJA	MEV	2	25	1	1.1	2.9
465	PJA	JPK-87	6	52	1	2	2.1
699	PJA	MGK	6	79	1	1	1.9
388	PJA	OMA	7	43	2	1.2	2.3
544	PJA	JPK-132	7	61	2	1.1	3.9
460	PJA	JPK-87	1	52	2	1.6	2.2
149	PJA	RHE	2	16	2	1.5	2.2
308	PJA	MEB	5	34	2	1.1	2.6
622	PJA	RER	7	70	2	0.8	3.1
231	PJA	MEV	6	25	2	1.1	2.3
69	PJA	STR	9	7	2	0.8	2.3
542	PJA	JPK-132	5	61	3	0.8	2.7
65	PJA	STR	5	7	3	1.8	3
382	PJA	OMA	1	43	3	0.5	1.5
620	PJA	RER	5	70	3	0.9	2.6
153	PJA	RHE	6	16	3	0.7	1.1
464	PJA	JPK-87	5	52	3	1	1.7
694	PJA	MGK	1	79	3	1.4	2.1
229	PJA	MEV	4	25	3	0.7	1.6
310	PJA	MEB	7	34	3	1	2.6
538	PJA	JPK-132	1	61	4	1.6	2.5
466	PJA	JPK-87	7	52	4	1.2	1.8
306	PJA	MEB	3	34	4	1.2	1.9
696	PJA	MGK	3	79	4	0.9	1.6
150	PJA	RHE	3	16	4	1.3	2.1
386	PJA	OMA	5	43	4	0.7	1
618	PJA	RER	3	70	4	1.4	2.4
68	PJA	STR	8	7	4	1.1	1.4
230	PJA	MEV	5	25	4	1	1
619	PJA	RER	4	70	5	1.3	2.9
154	PJA	RHE	7	16	5	1.2	1.9
383	PJA	OMA	2	43	5	1	2
698	PJA	MGK	5	79	5	0.6	1.5
63	PJA	STR	3	7	5	1.6	2
304	PJA	MEB	1	34	5	1.3	2.1
461	PJA	JPK-87	2	52	5			*
228	PJA	MEV	3	25	5	0.6	1.9
541	PJA	JPK-132	4	61	5	0.4	2
695	PJA	MGK	2	79	2	1.2	1.3
540	PJA	JPK-132	3	61	6	1.8	3.7
232	PJA	MEV	7	25	6	1	2.6
384	PJA	OMA	3	43	6	1.2	2.5
617	PJA	RER	2	70	6	1	2.1
152	PJA	RHE	5	16	6	0.7	1.4
463	PJA	JPK-87	4	52	6	1.4	1.7
697	PJA	MGK	4	79	6	1.6	2
66	PJA	STR	6	7	6	1.3	3.3
307	PJA	MEB	4	34	6	1.4	2
61	PJA	STR	1	7	7	2	2.1
462	PJA	JPK-87	3	52	7			*
700	PJA	MGK	7	79	7	1	2.5
305	PJA	MEB	2	34	7	1.8	4.6
226	PJA	MEV	1	25	7	2	3.7
151	PJA	RHE	4	16	7	1	2.5
621	PJA	RER	6	70	7	2	2.6
539	PJA	JPK-132	2	61	7	1.2	2.9
387	PJA	OMA	6	43	7	1.4	1.6
70	PJA	STR	10	7	7	1.1	1.5
64	PJA	STR	4	7	8	1.7	2.2
67	PJA	STR	7	7	8	1.3	2.9
511	RAR	JPK-132	1	58	1	1.7	3.1
203	RAR	MEV	5	22	1	1	2.8
361	RAR	OMA	7	40	1	1.5	1.3
589	RAR	RER	1	67	1	0.8	1.3
434	RAR	JPK-87	2	49	1	1	1.1
126	RAR	RHE	6	13	1	0.4	1.5
667	RAR	MGK	1	76	1	0.8	2.7
282	RAR	MEB	6	31	1	1	1.4
31	RAR	STR	1	4	1	1.2	1.5
123	RAR	RHE	3	13	1	0.3	0.8
513	RAR	JPK-132	3	58	1	1.5	4.5
277	RAR	MEB	1	31	1	0.9	3
593	RAR	RER	5	67	2	2	2.5
435	RAR	JPK-87	3	49	2	1.5	1.3
130	RAR	RHE	10	13	2	0.6	2.2
364	RAR	OMA	10	40	2	0.7	2
519	RAR	JPK-132	9	58	2	1.8	3.7
33	RAR	STR	3	4	2	1.4	1.2
202	RAR	MEV	4	22	2	0.8	2.6
668	RAR	MGK	2	76	2	1.2	2.8
280	RAR	MEB	4	31	2	0.3	1.7
514	RAR	JPK-132	4	58	5			*
32	RAR	STR	2	4	2	0.6	0.6
592	RAR	RER	4	67	3	0.7	1.7
285	RAR	MEB	9	31	3	1.2	1.4
201	RAR	MEV	3	22	3	1.3	3.6
125	RAR	RHE	5	13	3	0.8	1.8
516	RAR	JPK-132	6	58	3	0.6	3.2
359	RAR	OMA	5	40	3	1.2	2
436	RAR	JPK-87	4	49	3			*
437	RAR	JPK-87	5	49	3	1.4	1.6
669	RAR	MGK	3	76	3	0.7	2
286	RAR	MEB	10	31	5			*
671	RAR	MGK	5	76	3	1	4
283	RAR	MEB	7	31	4	0.8	1.1
590	RAR	RER	2	67	4	0.7	2.5
517	RAR	JPK-132	7	58	4	1.1	3.5
363	RAR	OMA	9	40	6			*
38	RAR	STR	8	4	4	1	1.5
208	RAR	MEV	10	22	4	1.2	3.6
357	RAR	OMA	3	40	4	0.7	1
670	RAR	MGK	4	76	4	1.1	2.7
121	RAR	RHE	1	13	4	0.4	1.1
595	RAR	RER	7	67	2			*
200	RAR	MEV	2	22	5	0.6	2.8
596	RAR	RER	8	67	5			*
675	RAR	MGK	9	76	5	0.8	1.5
40	RAR	STR	10	4	5	0.5	1
128	RAR	RHE	8	13	4			*
438	RAR	JPK-87	6	49	5	1.2	1.3
124	RAR	RHE	4	13	5			*
355	RAR	OMA	1	40	5	1.4	2.5
204	RAR	MEV	6	22	5	1.3	4.3
520	RAR	JPK-132	10	58	6	1.5	2
284	RAR	MEB	8	31	6	0.3	1.1
34	RAR	STR	4	4	6	1.2	1.3
594	RAR	RER	6	67	6	1.6	2.1
672	RAR	MGK	6	76	6	0.6	2.5
122	RAR	RHE	2	13	6			*
439	RAR	JPK-87	7	49	6	0.8	1.3
39	RAR	STR	9	4	3		0.4
206	RAR	MEV	8	22	6	0.6	2.4
597	RAR	RER	9	67	6	0.7	1.4
35	RAR	STR	5	4	6			*
129	RAR	RHE	9	13	7	0.7	1.4
442	RAR	JPK-87	10	49	7	1.5	1.4
515	RAR	JPK-132	5	58	7	1.5	3
591	RAR	RER	3	67	7	1	1.6
358	RAR	OMA	4	40	7	1.1	2.1
278	RAR	MEB	2	31	7	0.6	1
676	RAR	MGK	10	76	7	0.9	1.7
37	RAR	STR	7	4	7	2.3	2.3
207	RAR	MEV	9	22	7	1	3.8
440	RAR	JPK-87	8	49	7	1.1	1.2
512	RAR	JPK-132	2	58	7	0.9	2.3
279	RAR	MEB	3	31	7	0.4	1.1
205	RAR	MEV	7	22	8	1.5	3.2
36	RAR	STR	6	4	8	0.7	0.6
518	RAR	JPK-132	8	58	8	1	4.3
441	RAR	JPK-87	9	49	8	1.2	1.1
281	RAR	MEB	5	31	8	0.7	1.3
360	RAR	OMA	6	40	8	0.5	2.2
127	RAR	RHE	7	13	8	0.5	0.7
674	RAR	MGK	8	76	8	1	2.1
598	RAR	RER	10	67	8	0.5	0.7
199	RAR	MEV	1	22	8	1.1	3.8
673	RAR	MGK	7	76	8	0.4	1.5
356	RAR	OMA	2	40	8	1.6	3
362	RAR	OMA	8	40	8	1.2	2.7
433	RAR	JPK-87	1	49	8	0.7	0.9
505	RFE	JPK-132	5	57	3			*
353	RFE	OMA	9	39	1	0.2	1.1
662	RFE	MGK	6	75	1	0.2	0.3
27	RFE	STR	7	3	1	0.2	0.4
120	RFE	RHE	10	12	1	0.1	0.8
506	RFE	JPK-132	6	57	1	0.5	1
585	RFE	RER	7	66	1	0.2	1.4
269	RFE	MEB	3	30	1	0.2	1.6
197	RFE	MEV	9	21	1	0.4	3
658	RFE	MGK	2	75	2	0.2	0.4
24	RFE	STR	4	3	2	0.4	0.5
354	RFE	OMA	10	39	2	0.5	1.1
579	RFE	RER	1	66	2	0.5	0.6
275	RFE	MEB	9	30	2	0.4	0.8
115	RFE	RHE	5	12	2	0.4	0.6
427	RFE	JPK-87	5	48	2	0.4	0.6
429	RFE	JPK-87	7	48	1			*
507	RFE	JPK-132	7	57	2	0.3	2
586	RFE	RER	8	66	3	0.5	1.3
111	RFE	RHE	1	12	3	0.2	1.1
430	RFE	JPK-87	8	48	3			*
432	RFE	JPK-87	10	49	4			*
268	RFE	MEB	2	30	3	0.2		*
666	RFE	MGK	10	75	3	0.4	0.8
25	RFE	STR	5	3	3	0.2	0.3
196	RFE	MEV	8	21	3	0.5	0.9
349	RFE	OMA	5	39	3	0.5	2
274	RFE	MEB	8	30	3	0.2	1
271	RFE	MEB	5	30	7			*
270	RFE	MEB	4	30	4	0.2	0.7
431	RFE	JPK-87	9	48	4	0.3	0.4
587	RFE	RER	9	66	4	0.8	1.5
665	RFE	MGK	9	75	4	0.5	0.8
501	RFE	JPK-132	1	57	4	0.6	1.5
193	RFE	MEV	5	21	2			*
23	RFE	STR	3	3	4	0.4	0.7
351	RFE	OMA	7	39	4	0.1	1
191	RFE	MEV	3	21	4	0.3	0.6
198	RFE	MEV	10	21	4	0.8	1.5
28	RFE	STR	8	3	4	0.6	0.4
189	RFE	MEV	1	21	5	0.3		*
657	RFE	MGK	1	75	8			*
273	RFE	MEB	7	30	5	0.3	0.5
428	RFE	JPK-87	6	48	5	0.9	0.4
350	RFE	OMA	6	39	5	0.4	0.6
659	RFE	MGK	3	75	5	0.2	0.8
347	RFE	OMA	3	39	6	0.1		*
510	RFE	JPK-132	10	57	5	0.6	1.1
195	RFE	MEV	7	21	6	0.6	0.8
509	RFE	JPK-132	9	57	6	0.3	1.6
504	RFE	JPK-132	4	57	2	0.4	1.3
582	RFE	RER	4	66	6	0.2	1
22	RFE	STR	2	3	6	0.5	0.5
424	RFE	JPK-87	2	48	6	0.4	0.3
661	RFE	MGK	5	75	6	0.2	0.3
26	RFE	STR	6	3	5	0.3	0.6
119	RFE	RHE	9	12	6	0.5	0.5
272	RFE	MEB	6	30	6	0.3	1.6
584	RFE	RER	6	66	5			*
502	RFE	JPK-132	2	57	6	0.6	0.8
425	RFE	JPK-87	3	48	7	0.5		*
348	RFE	OMA	4	39	6	0.4	0.7
192	RFE	MEV	4	21	7	0.2	0.9
580	RFE	RER	2	66	8	0.2		*
503	RFE	JPK-132	3	57	7	0.8	2.3
114	RFE	RHE	4	12	4			*
117	RFE	RHE	7	12	7	0.3	0.6
583	RFE	RER	5	66	7	0.5	1.2
352	RFE	OMA	8	39	7	0.6	0.7
663	RFE	MGK	7	75	7	0.5	0.5
118	RFE	RHE	8	12	7	0.2	0.6
190	RFE	MEV	2	21	8	0.3	1.7
588	RFE	RER	10	66	8	1	1.4
267	RFE	MEB	1	30	8	0.2	0.8
508	RFE	JPK-132	8	57	8	0.3	0.7
116	RFE	RHE	6	12	5			*
345	RFE	OMA	1	39	8	0.4	0.5
113	RFE	RHE	3	12	8	0.1	0.6
423	RFE	JPK-87	1	48	8	0.4	0.8
29	RFE	STR	9	3	7	0.4		*
426	RFE	JPK-87	4	48	8	0.3	0.6
21	RFE	STR	1	3	8			*
194	RFE	MEV	6	21	8	0.4	0.9
112	RFE	RHE	2	12	8	0.2	1
581	RFE	RER	3	66	8	0.5	0.5
664	RFE	MGK	8	75	8	0.3	0.6
346	RFE	OMA	2	39	8	0.2	0.6
276	RFE	MEB	10	30	8	0.1	2.1
30	RFE	STR	10	3	8			*
660	RFE	MGK	4	75	8	0.2	0.6
483	VAN	JPK-132	3	55	3			*
95	VAN	RHE	5	10	1	0.5	1.1
9	VAN	STR	9	1	1	1	1.6
247	VAN	MEB	1	28	1	0.7	0.9
173	VAN	MEV	5	19	1	0.7	3
328	VAN	OMA	4	37	1	0.4	1.3
410	VAN	JPK-87	8	46	1	1	1.3
482	VAN	JPK-132	2	55	1	0.5	3
641	VAN	MGK	5	73	1	1.1	2
330	VAN	OMA	6	37	1	0.7	1.4
642	VAN	MGK	6	73	2	0.5	6.1
249	VAN	MEB	3	28	2	1.2	2.4
488	VAN	JPK-132	8	55	2	0.6	4.4
325	VAN	OMA	1	37	2	0.4	6
5	VAN	STR	5	1	2	0.7	1.8
91	VAN	RHE	1	10	2	0.6	0.7
560	VAN	RER	2	64	2	0.3	2.3
406	VAN	JPK-87	4	46	2	0.7	1.1
174	VAN	MEV	6	19	2	0.7	2.1
96	VAN	RHE	6	10	2	0.9	3.8
407	VAN	JPK-87	5	46	2	0.4	0.7
563	VAN	RER	5	64	3	0.8	2.9
637	VAN	MGK	1	72	3	1	1.9
94	VAN	RHE	4	10	3	0.7	1.8
8	VAN	STR	8	1	3	0.5	4
403	VAN	JPK-87	1	46	8			*
175	VAN	MEV	7	19	3	0.6	2
411	VAN	JPK-87	9	46	3	0.6	1.2
331	VAN	OMA	7	37	3	0.6	3.2
645	VAN	MGK	9	73	3	0.7	1.3
254	VAN	MEB	8	28	3			*
559	VAN	RER	1	64	3	0.6	1.7
568	VAN	RER	10	64	4	0.6	2.7
251	VAN	MEB	5	28	4	0.7	0.7
484	VAN	JPK-132	4	55	4	0.4	3.5
4	VAN	STR	4	1	4	0.7	1.1
644	VAN	MGK	8	73	4	0.4	1.7
177	VAN	MEV	9	19	4	0.6	2
409	VAN	JPK-87	7	46	4	0.6	1
327	VAN	OMA	3	37	4	0.5	2.3
92	VAN	RHE	2	10	4	1.1	2.8
178	VAN	MEV	10	19	4	0.6	1.5
332	VAN	OMA	8	37	4	0.6	2.7
489	VAN	JPK-132	9	55	4	1	3.2
639	VAN	MGK	3	73	5	0.4	1.5
100	VAN	RHE	10	10	5	0.8	2
566	VAN	RER	8	64	5	0.8	2.4
176	VAN	MEV	8	19	5	0.7	1.2
329	VAN	OMA	5	37	5	0.7	3
256	VAN	MEB	10	28	5	1.1	1.5
412	VAN	JPK-87	10	46	5	0.7	0.6
486	VAN	JPK-132	6	55	5	0.7	3.1
1	VAN	STR	1	1	5	0.7	0.8
404	VAN	JPK-87	2	46	5	0.5	0.6
250	VAN	MEB	4	28	5	0.6	1.4
405	VAN	JPK-87	3	46	6	0.6	0.7
561	VAN	RER	3	64	6	0.4	2
172	VAN	MEV	4	19	6	0.7	1.4
487	VAN	JPK-132	7	55	6	0.6	3.1
6	VAN	STR	6	1	6	0.7	1.1
99	VAN	RHE	9	10	6	1.1	3.9
333	VAN	OMA	9	37	6	0.8	1.5
255	VAN	MEB	9	28	6	0.7	1.1
638	VAN	MGK	2	73	6	0.5	1
7	VAN	STR	7	1	6	1.3	1.1
98	VAN	RHE	8	10	7	0.6	3.7
567	VAN	RER	9	64	7	0.8	2.6
3	VAN	STR	3	1	7	1	1
490	VAN	JPK-132	10	55	7	0.6	3.7
170	VAN	MEV	2	19	7	0.9	1.9
646	VAN	MGK	10	73	7	0.6	3.8
252	VAN	MEB	6	28	7	0.6	1.5
334	VAN	OMA	10	37	7	0.7	2.5
408	VAN	JPK-87	6	46	7	0.8	0.7
97	VAN	RHE	7	10	7	0.6	3.7
169	VAN	MEV	1	19	8	0.5	4.1
93	VAN	RHE	3	10	8	0.4	1.6
253	VAN	MEB	7	28	8	0.6	1.9
643	VAN	MGK	7	73	8	0.3	1.1
481	VAN	JPK-132	1	55	8	0.7	3
326	VAN	OMA	2	37	8	0.4	1.2
564	VAN	RER	6	64	1			*
2	VAN	STR	2	1	8			*
565	VAN	RER	7	64	8	0.6	1.5
640	VAN	MGK	4	73	8	0.6	1.8
248	VAN	MEB	2	28	8	0.9	3.4
485	VAN	JPK-132	5	55	8	1	4
562	VAN	RER	4	64	8	0.7	2.5
10	VAN	STR	10	1	8	0.6	1.1
171	VAN	MEV	3	19	8	0.6	2
523	VMY	JPK-132	3	59	1	1.7	3.8
602	VMY	RER	4	68	1	0.4	2.4
140	VMY	RHE	10	14	1	1.9	3.7
370	VMY	OMA	6	41	1	1	2.8
681	VMY	MGK	5	77	1	2.5	2.7
213	VMY	MEV	5	23	1	1.4	3.3
42	VMY	STR	2	5	1	1	2.5
452	VMY	JPK-87	10	50	1	2	1.9
296	VMY	MEB	10	32	1	1.3	3.4
49	VMY	STR	9	5	1	0.8	3
217	VMY	MEV	9	23	1	1.6	4
451	VMY	JPK-87	9	50	2	1.3	2.5
218	VMY	MEV	10	23	2	2.3	3.5
604	VMY	RER	6	68	2	0.8	1.5
374	VMY	OMA	10	41	2	1.6	3.1
41	VMY	STR	1	5	2	1.1	1.8
521	VMY	JPK-132	1	59	2	0.6	2.4
294	VMY	MEB	8	32	2	1.6	3.5
135	VMY	RHE	5	14	2	0.6	1.5
685	VMY	MGK	9	77	2	0.5	2.6
603	VMY	RER	5	68	2	0.8	2.5
367	VMY	OMA	3	41	2	1.1	3.9
600	VMY	RER	2	68	3	1	2.1
288	VMY	MEB	2	32	3	1.1	1.7
47	VMY	STR	7	5	3	1.5	1.6
212	VMY	MEV	4	23	3	2	3.5
447	VMY	JPK-87	5	50	3	0.9	2.3
133	VMY	RHE	3	14	3	1.1	1.2
366	VMY	OMA	2	41	3	1.4	2.8
524	VMY	JPK-132	4	59	3			*
679	VMY	MGK	3	77	3	0.6	3.2
138	VMY	RHE	8	14	3	1	2.3
46	VMY	STR	6	5	4	2	2.4
526	VMY	JPK-132	6	59	4	2	2.6
448	VMY	JPK-87	6	50	4	1	2.1
677	VMY	MGK	1	77	4	0.7	1.7
287	VMY	MEB	1	32	4	1.4	1.4
606	VMY	RER	8	68	4	1.6	2.5
137	VMY	RHE	7	14	4	1.6	2.1
368	VMY	OMA	4	41	4	1.8	2.1
214	VMY	MEV	6	23	4	1.1	3.6
373	VMY	OMA	9	41	5	1.1	1.9
43	VMY	STR	3	5	5	1.2	3
608	VMY	RER	10	68	5	0.9	1.5
686	VMY	MGK	10	77	5	0.8	2.5
215	VMY	MEV	7	23	5	1.5	2
290	VMY	MEB	4	32	5	1.9	3.2
445	VMY	JPK-87	3	50	5	1	1.5
527	VMY	JPK-132	7	59	5	1.1	3.7
683	VMY	MGK	7	77	6		1.1
295	VMY	MEB	9	32	5	1.2	2.6
446	VMY	JPK-87	4	50	5	1.1	1.2
525	VMY	JPK-132	5	59	5	1	4
209	VMY	MEV	1	23	6	1.1	2.3
291	VMY	MEB	5	32	6	1.9	2.4
48	VMY	STR	8	5	6	1.4	2
450	VMY	JPK-87	8	50	6	1.2	1.2
131	VMY	RHE	1	14	5		2
372	VMY	OMA	8	41	6	2	3
134	VMY	RHE	4	14	6	1.1	1.1
607	VMY	RER	9	68	6	1	2.8
522	VMY	JPK-132	2	59	6	1.1	4.1
682	VMY	MGK	6	77	6	0.6	3.5
216	VMY	MEV	8	23	6	1.6	4
599	VMY	RER	1	68	7	0.7	2.2
132	VMY	RHE	2	14	7	2.6	3.1
211	VMY	MEV	3	23	7	1.5	3
369	VMY	OMA	5	41	7	2	3.4
289	VMY	MEB	3	32	7	1.8	2.9
443	VMY	JPK-87	1	50	7	2.8	3.1
528	VMY	JPK-132	8	59	7	1.4	4.8
684	VMY	MGK	8	77	7	0.7	2.5
50	VMY	STR	10	5	7	1.8	2.7
605	VMY	RER	7	68	7	0.6	2
601	VMY	RER	3	68	8	0.7	2.6
444	VMY	JPK-87	2	50	8	0.9	2.1
530	VMY	JPK-132	10	59	8	1.1	3
293	VMY	MEB	7	32	8	1.2	2
44	VMY	STR	4	5	8	1	2.8
136	VMY	RHE	6	14	8	1.2	2.2
680	VMY	MGK	4	77	8	0.7	3.8
210	VMY	MEV	2	23	8	1.4	2.5
371	VMY	OMA	7	41	8	0.9	1.4
529	VMY	JPK-132	9	59	8	1.4	4.7
678	VMY	MGK	2	77	8	0.6	1.7
292	VMY	MEB	6	32	8	1	1.8
449	VMY	JPK-87	7	50	8	1.6	2
139	VMY	RHE	9	14	8	1.5	1.6
45	VMY	STR	5	5	8	0.9	1.8
365	VMY	OMA	1	41	8	1	1.7
238	VVI	MEV	6	26	1	3.5	5.3
468	VVI	JPK-87	2	53	1	1	1
317	VVI	MEB	7	35	1	0.5	2.5
551	VVI	JPK-132	7	62	1	2.2	3.6
701	VVI	MGK	1	80	1	3.8	4.6
161	VVI	RHE	7	17	1	2.3	5.2
73	VVI	STR	3	8	1	0.7	1.9
623	VVI	RER	1	71	1	0.6	2.9
389	VVI	OMA	1	44	1	2.1	3.2
71	VVI	STR	1	8	1	1.8	1.8
314	VVI	MEB	4	35	2	2.9	5.6
239	VVI	MEV	7	26	2	2.7	4.2
624	VVI	RER	2	71	2	1.1	2
155	VVI	RHE	1	17	2	1.3	3.9
80	VVI	STR	10	8	2	0.9	1.9
704	VVI	MGK	4	80	2	3.1	4.4
548	VVI	JPK-132	4	62	2	2	3.2
395	VVI	OMA	7	44	2	1	2.3
473	VVI	JPK-87	7	53	2	5.5	5.5
79	VVI	STR	9	8	3	1.1	1.9
235	VVI	MEV	3	26	3	3.3	6.7
390	VVI	OMA	2	44	3	1.2	2.8
550	VVI	JPK-132	6	62	3	2.5	5.7
156	VVI	RHE	2	17	3	0.6	1.7
625	VVI	RER	3	71	3	1	3
311	VVI	MEB	1	35	3	1.3	3
705	VVI	MGK	5	80	3	2.2	3.3
471	VVI	JPK-87	5	53	3	3.8	4
703	VVI	MGK	3	80	4	2.5	3.5
629	VVI	RER	7	71	4	1.7	1.9
234	VVI	MEV	2	26	4	0.7	2.5
160	VVI	RHE	6	17	4	1.8	2.8
75	VVI	STR	5	8	4	1.1	1.9
469	VVI	JPK-87	3	53	4	1	1.5
546	VVI	JPK-132	2	62	4	1.6	4.2
313	VVI	MEB	3	35	4	1	1.4
392	VVI	OMA	4	44	4	2.8	3.6
78	VVI	STR	8	8	5	1.4	2
236	VVI	MEV	4	26	5	0.7	2.9
312	VVI	MEB	2	35	5	1.1	3.3
467	VVI	JPK-87	1	53	5	1	1.1
158	VVI	RHE	4	17	5	0.8	2
394	VVI	OMA	6	44	5	3.6	4
545	VVI	JPK-132	1	62	5	2.7	4
627	VVI	RER	5	71	5	1.5	2.9
707	VVI	MGK	7	80	5	3.9	3.8
702	VVI	MGK	2	80	6	0.7	2
315	VVI	MEB	5	35	6	1.7	3.2
628	VVI	RER	6	71	6	1.2	3.5
393	VVI	OMA	5	44	6	2.7	3.9
472	VVI	JPK-87	6	53	6	2.6	2.6
547	VVI	JPK-132	3	62	6	2.1	3.1
76	VVI	STR	6	8	6	1.2	1.4
237	VVI	MEV	5	26	6	0.7	2
157	VVI	RHE	3	17	6	1.1	1
706	VVI	MGK	6	80	7	1.5	3.7
159	VVI	RHE	5	17	7	0.5	2.5
549	VVI	JPK-132	5	62	7	0.9	2.8
391	VVI	OMA	3	44	7	1.3	3.6
233	VVI	MEV	1	26	7	1.1	3
74	VVI	STR	4	8	7	1.1	2.2
626	VVI	RER	4	71	7	1.3	4.3
470	VVI	JPK-87	4	53	7	0.9	1.3
72	VVI	STR	2	8	8	0.7	2.1
316	VVI	MEB	6	35	7	0.8	1.2
77	VVI	STR	7	8	8	1.1	2.3
